# Supplementary material for: Identification of the changes in the platelet proteomic profile of elderly individuals
Source: Front Cardiovasc Med. 2024 May 14;11:1384679. doi: 10.3389/fcvm.2024.1384679 (PMC11130443; doi:10.3389/fcvm.2024.1384679)
Supplement: Supplementary file 1 [file Datasheet1.xlsx]

## Sheet: Old vs. Young DEP
Protein ID	Description	Gene	Old.vs.Young FC	Old.vs.Young Pvalue	Old.vs.Young log2FC	Old.vs.Young UP.DOWN
P27169	Serum paraoxonase/arylesterase 1	PON1	2.47722	2.1626e-08	1.30872	up
O00187	Mannan-binding lectin serine protease 2	MASP2	2.61732	1.39369e-06	1.38809	up
P23142	Fibulin-1	FBLN1	3.73189	3.3491e-06	1.89991	up
A8K4V6	cDNA FLJ76394, highly similar to Homo sapiens CGI-121 protein (CGI-121), mRNA		3.9101	5.76049e-06	1.9672	up
A0A384MDP7	Integral membrane protein 2		1.79362	9.17477e-06	0.842875	up
P80108	Phosphatidylinositol-glycan-specific phospholipase D	GPLD1	2.18126	1.34399e-05	1.12516	up
A0A024R6G6	NADH dehydrogenase [ubiquinone] 1 beta subcomplex subunit 1	NDUFB1	1.52561	1.43923e-05	0.609391	up
Q9UII2	ATPase inhibitor, mitochondrial	ATP5IF1	4.39885	1.89824e-05	2.13713	up
Q6NS95	IGL@ protein	IGL@	3.25694	3.06247e-05	1.70352	up
A0A3B3ISR2	Complement subcomponent C1r	C1R	1.86145	6.08815e-05	0.896429	up
Q96PD5	N-acetylmuramoyl-L-alanine amidase	PGLYRP2	1.73013	6.83776e-05	0.790881	up
A0A384NKS6	Clusterin		1.50662	7.5555e-05	0.591318	up
B3KN76	Vacuolar fusion protein MON1 homolog		1.79209	9.55414e-05	0.84164	up
A0A024R1P5	Ubiquitinyl hydrolase 1	JOSD1	2.14491	0.000110994	1.10092	up
O43567	E3 ubiquitin-protein ligase RNF13	RNF13	1.82651	0.000127545	0.869093	up
P01031	Complement C5	C5	2.17711	0.000134132	1.12241	up
A0A024R3E3	Apolipoprotein A-I, isoform CRA_a	APOA1	2.01918	0.000160591	1.01377	up
A0A5C2G7D4	IGL c338_light_IGLV3-25_IGLJ1 (Fragment)		2.79483	0.000162082	1.48276	up
C9JF17	Apolipoprotein D (Fragment)	APOD	1.70065	0.000175079	0.766082	up
Q5W0V3	FHF complex subunit HOOK interacting protein 2A	FHIP2A	1.51071	0.00020562	0.595224	up
Q4LDE5	Sushi, von Willebrand factor type A, EGF and pentraxin domain-containing protein 1	SVEP1	2.02949	0.00022304	1.02112	up
A0A7P0TA83	Reelin	RELN	1.99283	0.000277802	0.994817	up
A8K5T0	cDNA FLJ75416, highly similar to Homo sapiens complement factor H (CFH), mRNA		1.95825	0.000292037	0.969566	up
A0A5C2G797	IGH c198_heavy__IGHV3-48_IGHD2-21_IGHJ4 (Fragment)		2.54614	0.000324231	1.34831	up
A0A348GSH7	Serpin peptidase inhibitor clade G member 1	SERPING1	2.71045	0.000376598	1.43853	up
S6BGE0	IgG H chain		2.50895	0.000405372	1.32708	up
A0A5C2G1H1	IGL c2390_light_IGKV1-39_IGKJ4 (Fragment)		3.65796	0.000447486	1.87104	up
A8K008	Uncharacterized protein		2.69188	0.000500913	1.42861	up
A0A5C2GK10	IG c1109_heavy_IGHV3-30_IGHD5-18_IGHJ4 (Fragment)		2.42677	0.000501425	1.27904	up
Q8N5M4	Tetratricopeptide repeat protein 9C	TTC9C	1.51148	0.000516963	0.595959	up
Q96AG3	Mitochondrial outer membrane protein SLC25A46	SLC25A46	1.91869	0.00053081	0.940119	up
A0A5C2FTQ2	IGL c361_light_IGLV3-25_IGLJ2 (Fragment)		2.17925	0.000564716	1.12383	up
S6BGD6	IgG L chain		2.7868	0.000607077	1.47861	up
B0AZU0	cDNA, FLJ79530, highly similar to Homo sapiens O-acyltransferase (membrane bound) domain containing 2 (OACT2), mRNA		1.54736	0.00061789	0.629807	up
A0A024R035	Complement component C9	C9	2.0907	0.000618191	1.06399	up
A0A5C2H3T0	IG c1706_light_IGKV3-11_IGKJ2 (Fragment)		2.01998	0.000716589	1.01434	up
A0A5C2FWH1	IGL c1289_light_IGKV3-20_IGKJ1 (Fragment)		3.80738	0.000744493	1.9288	up
A0A4P8J548	IgG4_IGHV3-7 (Fragment)		2.87347	0.000748796	1.52279	up
A0A5C2G0Y1	IGL c2106_light_IGKV3-20_IGKJ4 (Fragment)		2.68497	0.000772276	1.4249	up
A0A384MQW4	Epididymis secretory sperm binding protein		2.07805	0.000806715	1.05523	up
Q6PIL8	IGK@ protein	IGK@	2.73214	0.000849781	1.45003	up
B7Z532	cDNA FLJ51028, highly similar to 60 kDa heat shock protein, mitochondrial		2.59199	0.000853479	1.37406	up
A0A5C2G8F3	IGL c86_light_IGKV1-6_IGKJ1 (Fragment)		2.31032	0.000879456	1.2081	up
A0A5C2G767	IGH c442_heavy__IGHV3-23_IGHD4-17_IGHJ4 (Fragment)		3.20581	0.00088647	1.68069	up
A0A5C2GE66	IG c431_heavy_IGHV3-23_IGHD4-17_IGHJ5 (Fragment)		2.43556	0.000914879	1.28425	up
A0A0U1RRL7	Protein MMP24OS	MMP24OS	1.67355	0.000924808	0.742908	up
Q9BSW2	EF-hand calcium-binding domain-containing protein 4B	CRACR2A	2.10039	0.000964198	1.07066	up
P47224	Guanine nucleotide exchange factor MSS4	RABIF	2.31995	0.000982936	1.2141	up
A0A5C2GF65	IG c111_heavy_IGHV3-21_IGHD4-11_IGHJ4 (Fragment)		2.63707	0.000994858	1.39894	up
A0A5C2FY59	IGL c1106_light_IGLV1-47_IGLJ3 (Fragment)		2.85933	0.00102674	1.51568	up
A0A140VJN0	Testicular tissue protein Li 106		2.63145	0.00105733	1.39586	up
P0DOX7	Immunoglobulin kappa light chain		2.67274	0.0011053	1.41832	up
A0A7S5BZC9	IGH c1077_heavy_IGHV1-2_IGHD3-10_IGHJ6 (Fragment)		1.74143	0.00129388	0.800274	up
A0A5C2GMD1	IG c848_light_IGKV1-5_IGKJ4 (Fragment)		1.6648	0.00129807	0.735351	up
P02743	Serum amyloid P-component	APCS	2.22803	0.00131525	1.15577	up
B4DKA4	Elongator complex protein 3	ELP3	9.8904	0.00132424	3.30603	up
B0I1T1	MYO1F variant protein		1.76748	0.00133071	0.821694	up
A0A5C2FV99	IGL c534_light_IGKV3-15_IGKJ3 (Fragment)		2.39495	0.00133436	1.26	up
Q86VN1	Vacuolar protein-sorting-associated protein 36	VPS36	1.57365	0.00140589	0.654114	up
Q8N863	cDNA FLJ39940 fis, clone SPLEN2022522		2.72097	0.00140787	1.44412	up
A0A5C2GXM4	IG c450_light_IGLV1-44_IGLJ3 (Fragment)		2.40618	0.00142037	1.26674	up
Q5FWF9	IGL@ protein	IGL@	2.72117	0.00146398	1.44423	up
Q7Z6E5	P-type Ca(2+) transporter (Fragment)	DKFZp779G2251	10.2946	0.00149759	3.36382	up
E7END7	Ras-related protein Rab-1A	RAB1A	2.391	0.00149767	1.25761	up
A1PL14	Choline/ethanolamine phosphotransferase 1, isoform CRA_b	CEPT1	1.81502	0.00154916	0.859982	up
A0A0S2Z4I5	Complement factor properdin isoform 1 (Fragment)	CFP	2.08311	0.0015742	1.05874	up
A0A024R183	PCTAIRE protein kinase 1, isoform CRA_b	PCTK1	2.28691	0.00157692	1.1934	up
A0A5C2G457	IGL c3704_light_IGKV1-5_IGKJ1 (Fragment)		2.26794	0.00159606	1.18138	up
A0A5C2GFK1	IG c1114_heavy_IGHV4-34_IGHD3-10_IGHJ3 (Fragment)		3.96606	0.00162737	1.98771	up
E3WH17	Tyrosine-protein kinase receptor	SQSTM1-ALK	1.97937	0.00164022	0.985044	up
Q8TEB9	Rhomboid-related protein 4	RHBDD1	2.18992	0.00166015	1.13088	up
B2R6W1	cDNA, FLJ93143, highly similar to Homo sapiens complement component 7 (C7), mRNA		1.67741	0.00167046	0.746239	up
P22352	Glutathione peroxidase 3	GPX3	1.54091	0.00175509	0.623781	up
A0A5C2FX13	IGL c746_light_IGKV3-20_IGKJ2 (Fragment)		4.19193	0.00176026	2.06761	up
A0A5C2GA96	IGH c195_heavy__IGHV4-31_IGHD3-10_IGHJ2 (Fragment)		2.67149	0.00176433	1.41765	up
A0A5C2GBK7	IGL c23_light_IGKV3-15_IGKJ4 (Fragment)		4.58895	0.00180165	2.19816	up
P02652	Apolipoprotein A-II	APOA2	1.98265	0.00196122	0.987427	up
P01023	Alpha-2-macroglobulin	A2M	3.15934	0.00197262	1.65962	up
A0A024R6G3	Fibulin-5	FBLN5	1.54849	0.00197727	0.630866	up
A0A0G2JIV5	E3 ubiquitin ligase TRIM40	TRIM40	1.56405	0.00199352	0.645282	up
A0A0X9T7P6	MS-A6 light chain variable region (Fragment)		3.48106	0.00203549	1.79953	up
E9KL23	Epididymis secretory sperm binding protein Li 44a	SERPINA1	3.54714	0.00224559	1.82666	up
A0A5C2GVE2	IG c1534_light_IGKV3-20_IGKJ2 (Fragment)		2.26763	0.00224963	1.18118	up
P48740	Mannan-binding lectin serine protease 1	MASP1	1.62094	0.0023748	0.696827	up
P60468	Protein transport protein Sec61 subunit beta	SEC61B	1.57957	0.00240258	0.659531	up
A0A0J9YWV4	Rab11 family-interacting protein 3 (Fragment)	RAB11FIP3	1.76855	0.00242713	0.822567	up
A0A384NKM6	Beta-2-glycoprotein 1	APOH	2.64225	0.00251979	1.40177	up
A0A024R096	Protein kish	C1orf119	1.65112	0.00253717	0.723444	up
B3KW93	Sodium/potassium-transporting ATPase subunit alpha		1.73587	0.00262648	0.795655	up
A0A5C2GLU4	IG c316_heavy_IGHV3-7_IGHD5-18_IGHJ4 (Fragment)		3.71311	0.00267881	1.89263	up
A0A5C2G1Y7	IGL c3298_light_IGKV3-20_IGKJ1 (Fragment)		2.26322	0.00272689	1.17837	up
A0A5C2GYK2	IG c1707_heavy_IGHV3-15_IGHD1-7_IGHJ5 (Fragment)		2.88177	0.00276109	1.52695	up
J3KS54	Protein flightless-1 homolog	FLII	2.85626	0.0028786	1.51413	up
A0A804HIT6	Protein FAM126B	FAM126B	2.43453	0.00293228	1.28364	up
P11055	Myosin-3	MYH3	51.2152	0.00296028	5.6785	up
E9PR51	Germinal center-associated-signaling and motility-like protein (Fragment)	GCSAML	1.67518	0.00315942	0.744313	up
A0A5C2GSE6	IG c237_light_IGKV4-1_IGKJ4 (Fragment)		2.0438	0.00316136	1.03125	up
B2R892	Creatine kinase		86.5821	0.0032559	6.436	up
O43324	Eukaryotic translation elongation factor 1 epsilon-1	EEF1E1	1.55594	0.00328165	0.637788	up
A0A024QYZ0	#N/A	#N/A	2.01031	0.00336629	1.00742	up
A0A5C2G0A9	IGL c2592_light_IGKV1-12_IGKJ5 (Fragment)		2.0231	0.00359711	1.01657	up
Q9NPP6	Immunoglobulin heavy chain variant (Fragment)		3.51315	0.00361773	1.81277	up
A0A291NLA3	Interleukin-1 receptor 8 long isoform	SIGIRR	1.57809	0.00361858	0.658176	up
A0A5C2GWP7	IG c1363_light_IGKV2-30_IGKJ1 (Fragment)		2.96711	0.00365508	1.56906	up
A0A024QYY6	#N/A	#N/A	1.79163	0.00366419	0.84127	up
A0A5C2GP53	IG c464_heavy_IGHV3-30_IGHD3-3_IGHJ4 (Fragment)		1.6453	0.00369709	0.718354	up
A8K3H0	cDNA FLJ75548, highly similar to Homo sapiens microfibrillar associated protein 5 (MFAP5), mRNA		1.74167	0.00372332	0.800473	up
Q96QF0	Rab-3A-interacting protein	RAB3IP	1.70141	0.0037375	0.766727	up
A0A384MEE3	Tubulin beta chain		2.23437	0.00377718	1.15987	up
A0A5C2GB04	IGL c602_light_IGKV1-33_IGKJ4 (Fragment)		3.57724	0.00382012	1.83885	up
A0A090N8Y8	Zinc and ring finger 2, isoform CRA_b	ZNRF2	1.58788	0.0038622	0.6671	up
Q6ICB4	Sesquipedalian-2	PHETA2	1.80239	0.00396631	0.849908	up
Q16768	Glyceraldehyde 3-phosphate dehydrogenase (Fragment)	GAPD	8.60535	0.00404046	3.10523	up
Q96K19	E3 ubiquitin-protein ligase RNF170	RNF170	1.54483	0.00407061	0.627445	up
A0A024R0K3	#N/A	#N/A	2.14132	0.00418672	1.0985	up
A0A6Q8KRG2	Golgin subfamily A member 2	GOLGA2	1.69595	0.00419909	0.76209	up
Q96H79	Zinc finger CCCH-type antiviral protein 1-like	ZC3HAV1L	1.52211	0.00423763	0.606074	up
Q7L4E1	Mitoguardin 2	MIGA2	2.42118	0.00437216	1.27571	up
A0A5C2G4F7	IGL c3450_light_IGKV1-39_IGKJ1 (Fragment)		2.71781	0.00443754	1.44245	up
P13533	Myosin-6	MYH6	9.84352	0.00450814	3.29917	up
A0A804HIA8	R3H domain-containing protein 1	R3HDM1	1.75659	0.00460784	0.812774	up
Q6GMV3	Putative peptidyl-tRNA hydrolase PTRHD1	PTRHD1	1.82863	0.00471955	0.870766	up
C9JRJ5	LIM domain-containing protein 1	LIMD1	1.53515	0.00472103	0.618381	up
Q13784	APOA4 protein (Fragment)	APOA4	1.85222	0.0047229	0.889252	up
A0A5C2FZK6	IGL c1586_light_IGKV3-20_IGKJ4 (Fragment)		3.70795	0.00485046	1.89062	up
A0A5C2GAH8	IGH c293_heavy__IGHV1-18_IGHD4-17_IGHJ4 (Fragment)		2.06575	0.00489308	1.04667	up
P06727	Apolipoprotein A-IV	APOA4	1.85742	0.00490701	0.893298	up
A0A5C2G8Y7	IGL c260_light_IGKV1-12_IGKJ5 (Fragment)		3.23266	0.00494566	1.69272	up
A0A384N669	Lumican		1.72555	0.00502058	0.78706	up
A0A5C2FX88	IGL c1591_light_IGKV2-30_IGKJ4 (Fragment)		2.16688	0.00504941	1.11562	up
A0A5C2G2D6	IGL c2740_light_IGKV1-39_IGKJ5 (Fragment)		2.15	0.00507825	1.10434	up
A0A5C2GHJ9	IG c706_heavy_IGHV4-34_IGHD2-21_IGHJ4 (Fragment)		3.12008	0.00510309	1.64158	up
A0A024R565	Multifunctional methyltransferase subunit TRM112-like protein	HSPC152	1.70672	0.00512767	0.77123	up
A0A024R0T8	#N/A	#N/A	1.90658	0.00514468	0.930986	up
A0A5C2GN85	IG c1200_light_IGKV2D-28_IGKJ5 (Fragment)		2.10787	0.00521876	1.07579	up
A8MUS3	60S ribosomal protein L23a	RPL23A	1.85176	0.00524846	0.888895	up
Q6N092	Uncharacterized protein DKFZp686K18196 (Fragment)	DKFZp686K18196	3.03094	0.00525118	1.59976	up
A0A140TA32	Complement C4-A	C4A	1.91925	0.00528296	0.94054	up
A0A5C2GJ51	IG c360_light_IGKV3-20_IGKJ2 (Fragment)		2.97315	0.00531693	1.57199	up
P03951	Coagulation factor XI	F11	2.23316	0.00539369	1.15908	up
Q6PIK1	IGL@ protein	IGL@	2.29572	0.00544829	1.19895	up
P10646	Tissue factor pathway inhibitor	TFPI	1.53253	0.00551988	0.615911	up
A0A7I2V2Z6	Disintegrin and metalloproteinase domain-containing protein 9	ADAM9	1.57377	0.0056006	0.654222	up
A0A5C2G1U4	IGL c2426_light_IGKV1-5_IGKJ1 (Fragment)		2.14957	0.00578943	1.10405	up
A0A0A0MQX8	Muscleblind-like protein 1	MBNL1	1.57129	0.00603684	0.651949	up
E9PGT3	Ribosomal protein S6 kinase	RPS6KA1	1.81968	0.0060784	0.863688	up
Q8TBP6	Probable mitochondrial glutathione transporter SLC25A40	SLC25A40	1.51453	0.00619632	0.598867	up
P0DOX2	Immunoglobulin alpha-2 heavy chain		3.34133	0.00657599	1.74042	up
B0YJ89	Serine/threonine-protein kinase RIO3	RIOK3	1.50855	0.00688969	0.593161	up
A0A5C2GJ89	IG c995_light_IGKV3-11_IGKJ4 (Fragment)		2.47395	0.00692031	1.30682	up
A0A0K0K1J1	Epididymis secretory protein Li 2	HEL-S-2	1.9042	0.00702726	0.929182	up
B3KNQ1	Protein rogdi homolog		1.59385	0.00713751	0.672519	up
A0A5C2G6H5	IGH c192_heavy__IGHV3-74_IGHD5-18_IGHJ6 (Fragment)		4.25339	0.00726087	2.08861	up
O60220	Mitochondrial import inner membrane translocase subunit Tim8 A	TIMM8A	1.5005	0.00733204	0.585444	up
Q9BWP8	Collectin-11	COLEC11	1.52697	0.00768045	0.610673	up
A0A5C2G922	IGH c434_heavy__IGHV3-49_IGHD2-21_IGHJ4 (Fragment)		7.87298	0.00774842	2.97691	up
A7MAE2	MHC class I antigen (Fragment)	HLA-A	1.55519	0.00777884	0.637089	up
A0A3B3ISA6	Complement C4-B (Fragment)	C4B	2.4552	0.00786306	1.29584	up
A0A5C2FYB1	IGL c1156_light_IGKV3-20_IGKJ2 (Fragment)		3.13697	0.0081328	1.64937	up
A0A286YEY4	Immunoglobulin heavy constant gamma 2 (Fragment)	IGHG2	2.28624	0.00814254	1.19297	up
P02760	Protein AMBP	AMBP	1.66459	0.00824376	0.735167	up
A0A5C2GJR5	IG c837_light_IGKV1-39_IGKJ2 (Fragment)		2.47297	0.00824903	1.30625	up
A0A0C4DH67	Immunoglobulin kappa variable 1-8	IGKV1-8	2.68903	0.00824934	1.42708	up
B3KML9	Tubulin delta chain		1.9073	0.00826818	0.931535	up
A0A5C2GW97	IG c1112_light_IGKV1-5_IGKJ1 (Fragment)		1.8394	0.00831903	0.879234	up
A0A5C2G4A9	IGL c1133_light_IGKV3-20_IGKJ1 (Fragment)		2.30353	0.00839576	1.20385	up
A0A5C2FWZ2	IGL c1469_light_IGLV1-51_IGLJ2 (Fragment)		2.7131	0.00844066	1.43994	up
A8K2W4	cDNA FLJ76247, highly similar to Homo sapiens BRCA1 associated protein (BRAP), mRNA		1.77266	0.00846696	0.825917	up
A0A6G7S6R4	MHC class I protein	HLA-B	1.67689	0.00860539	0.745792	up
B2RA39	cDNA, FLJ94686, highly similar to Homo sapiens complement factor H-related 5 (CFHL5), mRNA		2.51674	0.00871317	1.33155	up
A0A5C2G1A6	IGL c1715_light_IGKV1-27_IGKJ1 (Fragment)		2.13077	0.00879579	1.09137	up
A0A5C2GCU1	IGL c4153_light_IGKV3-20_IGKJ4 (Fragment)		2.57348	0.00883093	1.36372	up
A0A5C2GPQ9	IG c853_heavy_IGHV4-34_IGHD3-9_IGHJ6 (Fragment)		2.13392	0.00917383	1.09351	up
A0A024R6I9	Serpin peptidase inhibitor, clade A (Alpha-1 antiproteinase, antitrypsin), member 4, isoform CRA_a	SERPINA4	1.71303	0.00922102	0.776552	up
A0A024R1F4	#N/A	#N/A	1.50459	0.00924375	0.589366	up
A0A024RAG6	Complement C1q subcomponent subunit A	ADIC	2.87354	0.00961116	1.52283	up
Q9Y6X5	Bis(5-adenosyl)-triphosphatase ENPP4	ENPP4	1.60282	0.00965993	0.680613	up
A0A1B0GVI3	Keratin, type I cytoskeletal 10	KRT10	1.77542	0.00986806	0.828161	up
Q9BSF0	Small membrane A-kinase anchor protein	C2orf88	2.15622	0.010006	1.1085	up
A0A5C2GBN0	IGL c121_light_IGKV3-15_IGKJ3 (Fragment)		2.9172	0.0103816	1.54458	up
D6RD17	Immunoglobulin J chain (Fragment)	JCHAIN	3.19615	0.0104107	1.67634	up
A0A5C2GGE7	IG c691_heavy_IGHV4-59B_IGHD3-9_IGHJ2 (Fragment)		2.13052	0.0104518	1.0912	up
A0A024RAB9	Adiponectin A	ADIA	3.00395	0.0104941	1.58686	up
A0A0S2Z4Y8	A kinase anchor protein 10 isoform 3 (Fragment)	AKAP10	1.72464	0.0105583	0.786293	up
O15231	Zinc finger protein 185	ZNF185	1.82182	0.0109369	0.865384	up
B7Z1K5	Tubulin alpha chain		1.72194	0.011031	0.784035	up
A0A5C2FU05	IGL c44_light_IGKV3-20_IGKJ2 (Fragment)		2.03364	0.0110757	1.02406	up
B4DHV5	cDNA FLJ51852, highly similar to Homo sapiens ADP-ribosylhydrolase like 2 (ADPRHL2), mRNA		2.43263	0.0112761	1.28252	up
A0A2R8Y3M9	Uncharacterized protein		1.84051	0.0112779	0.880108	up
A0A0A0MRA3	Titin	TTN	2.23837	0.0113015	1.16245	up
P00739	Haptoglobin-related protein	HPR	1.79826	0.0114219	0.846604	up
P13647	Keratin, type II cytoskeletal 5	KRT5	1.93652	0.0118091	0.953464	up
B1AKJ6	Oxysterol-binding protein	OSBPL9	1.66065	0.011872	0.731748	up
A0A5C2FYL2	IGL c2002_light_IGKV1-39_IGKJ1 (Fragment)		2.49515	0.0119954	1.31913	up
A0A0S2Z3D5	Apolipoprotein E isoform 1 (Fragment)	APOE	1.60208	0.0121732	0.67995	up
A0A1V1FWL6	Tuberin	TSC2	1.79438	0.012277	0.843488	up
A0A5C2GVI6	IG c1327_light_IGLV2-23_IGLJ2 (Fragment)		2.90274	0.012387	1.53742	up
D3YTD1	Tetraspanin-32	TSPAN32	1.53676	0.0124565	0.619894	up
K7ENB3	Microtubule-associated protein RP/EB family member 2 (Fragment)	MAPRE2	2.0588	0.0125215	1.0418	up
P05546	Heparin cofactor 2	SERPIND1	1.63968	0.0125481	0.71341	up
A0A0A0MRN0	Pre-mRNA-splicing factor 38B	PRPF38B	1.5306	0.0125862	0.614101	up
B2RDJ6	Probable cytosolic iron-sulfur protein assembly protein CIAO1	CIAO1	2.08838	0.012603	1.06239	up
Q06033	Inter-alpha-trypsin inhibitor heavy chain H3	ITIH3	2.14242	0.0127113	1.09924	up
A0A7S5EYA8	IGH c3524_heavy_IGHV3-64_IGHD1-1_IGHJ3 (Fragment)		2.63089	0.0127234	1.39555	up
A0A5C2FXL9	IGL c1748_light_IGKV3-20_IGKJ3 (Fragment)		3.10976	0.0127678	1.6368	up
A0A0X9USL5	MS-D2 light chain variable region (Fragment)		1.95399	0.0128687	0.966421	up
Q13232	Nucleoside diphosphate kinase 3	NME3	25.8606	0.0129029	4.69268	up
A0A024R0T9	#N/A	#N/A	2.08071	0.0132138	1.05707	up
A0A7T0PWU2	Immunglobulin heavy chain variable region (Fragment)		3.86204	0.0132753	1.94936	up
A0A7S5C1B4	IGH c2226_heavy_IGHV1-2_IGHD1-20_IGHJ6 (Fragment)		2.27732	0.0134052	1.18734	up
O43866	CD5 antigen-like	CD5L	2.84699	0.0134425	1.50944	up
A0A024RAA7	Adiponectin B	ADIB	2.90258	0.0135079	1.53734	up
A0A5C2G3J1	IGL c3056_light_IGKV4-1_IGKJ2 (Fragment)		1.90817	0.0135306	0.932187	up
A0A5C2FV72	IGL c672_light_IGKV3-20_IGKJ3 (Fragment)		4.48223	0.013535	2.16422	up
D7RF68	AGTRAP-BRAF fusion protein		1.89305	0.0135578	0.920709	up
A3KPE2	Apolipoprotein C-III	APOC3	2.43088	0.0136021	1.28148	up
A0A5C2G0F4	IGL c2659_light_IGKV1D-16_IGKJ5 (Fragment)		1.72735	0.0136315	0.788562	up
B2R4C5	Lysozyme C	LYZF1	1.54868	0.0139632	0.631037	up
A0A384MDQ7	Epididymis secretory sperm binding protein		2.07033	0.014513	1.04986	up
A0A5C2FVT6	IGL c1039_light_IGKV1-6_IGKJ2 (Fragment)		2.15867	0.0145616	1.11015	up
A0A5C2G711	IGL c224_light_IGKV3-11_IGKJ4 (Fragment)		2.96903	0.0145826	1.56999	up
Q5TZT0	Exodeoxyribonuclease III	TREX1	1.59193	0.0145865	0.670775	up
A0A494C100	MCM domain-containing protein		1.58147	0.0145911	0.661266	up
A0A7S5C0R4	IGH c1929_heavy_IGHV3-11_IGHD2-21_IGHJ4 (Fragment)		2.57065	0.0153256	1.36214	up
A0A024RDQ7	Mitochondrial translational initiation factor 3, isoform CRA_a	MTIF3	1.80325	0.0157149	0.850602	up
P01871	Immunoglobulin heavy constant mu	IGHM	3.06887	0.0159142	1.61771	up
Q2YDB1	RASGRP2 protein (Fragment)	RASGRP2	1.67825	0.016217	0.746955	up
A0A7S5GRK0	MHC class I antigen	HLA-B	2.39954	0.0163308	1.26276	up
A6XNE2	Complement factor D		1.50399	0.0164684	0.588792	up
A0A7S5BYN7	IGH c953_heavy_IGHV3-15_IGHD3-22_IGHJ4 (Fragment)		3.56013	0.0166427	1.83193	up
M0R210	40S ribosomal protein S16	RPS16	1.5678	0.0168353	0.648737	up
A0A5C2FWZ1	IGL c1342_light_IGKV3-15_IGKJ5 (Fragment)		1.88453	0.0170151	0.914204	up
A0A5C2FX14	IGL c680_light_IGKV1-39_IGKJ2 (Fragment)		2.64078	0.0171521	1.40097	up
A0A5C2GYH7	IG c698_light_IGKV1-5_IGKJ1 (Fragment)		1.91308	0.0171552	0.935894	up
A0A1W6IYJ0	N90-VRC38.03 heavy chain variable region (Fragment)		2.33973	0.0173135	1.22634	up
A0A5C2GDT3	IG c589_heavy_IGHV3-15_IGHD3-16_IGHJ4 (Fragment)		2.66038	0.017478	1.41163	up
A0A125U0U7	MS-C1 heavy chain variable region (Fragment)		2.1251	0.01789	1.08753	up
P04217	Alpha-1B-glycoprotein	A1BG	1.60605	0.0182236	0.683517	up
F5H0F9	Anaphase-promoting complex subunit 5	ANAPC5	1.91289	0.0184437	0.935752	up
P48507	Glutamate--cysteine ligase regulatory subunit	GCLM	1.54292	0.0187962	0.62566	up
B3KTD5	cDNA FLJ38083 fis, clone CTONG2016408, highly similar to UBX domain-containing protein 2		2.37372	0.0188084	1.24715	up
Q9H336	Cysteine-rich secretory protein LCCL domain-containing 1	CRISPLD1	1.71945	0.0189781	0.781949	up
B4E1D8	cDNA FLJ51597, highly similar to C4b-binding protein alpha chain		1.97382	0.0190194	0.98099	up
A0A7S5BYT8	IGH c973_heavy_IGHV3-23_IGHD6-19_IGHJ3 (Fragment)		2.01861	0.0191334	1.01336	up
P51116	RNA-binding protein FXR2	FXR2	2.04659	0.019697	1.03322	up
B4E1Z4	Complement factor B		1.63828	0.020086	0.712184	up
Q9H6Y7	E3 ubiquitin-protein ligase RNF167	RNF167	1.56092	0.0203568	0.642393	up
H6VRG0	Keratin, type II cytoskeletal 1	KRT1	1.91613	0.0203663	0.938192	up
A0A5C2GWD7	IG c759_light_IGKV1D-33_IGKJ3 (Fragment)		3.4637	0.0204348	1.79231	up
A0A5C2GHU9	IG c340_light_IGLV3-25_IGLJ1 (Fragment)		2.19489	0.0205507	1.13415	up
A0A4P8J559	IgK_IGKV3-11 (Fragment)		2.2433	0.0210511	1.16562	up
A0A5C2GB01	IGH + IGL c272_heavy_IGHV3-9_IGHD6-13_IGHJ4 (Fragment)		3.13527	0.0215552	1.64859	up
A0A7S5C243	IGH c2229_heavy_IGHV3-7_IGHD2-21_IGHJ4 (Fragment)		1.93449	0.0220585	0.95195	up
A0A0A0MT72	Cerebral cavernous malformations 2 protein	CCM2	1.63073	0.0220745	0.705515	up
Q7LAX7	Growth arrest and DNA damage-inducible proteins-interacting protein 1		2.11521	0.0223468	1.0808	up
A0A5C2GVM7	IG c1278_heavy_IGHV5-51_IGHD2-15_IGHJ4 (Fragment)		2.7808	0.0225602	1.4755	up
A0A0H5CWG3	MHC class I antigen (Fragment)	HLA	2.884	0.0225923	1.52807	up
A0A0A0MRZ4	TNFAIP3-interacting protein 1	TNIP1	1.63483	0.0230491	0.709139	up
E9PEJ6	Phospholipid-transporting ATPase	ATP11A	1.95275	0.0231756	0.965509	up
B7Z3U1	cDNA FLJ53798, highly similar to Long-chain fatty acid transport protein 1		2.53413	0.0235731	1.34149	up
P00738	Haptoglobin	HP	2.74819	0.023748	1.45848	up
P43652	Afamin	AFM	1.72669	0.0237569	0.788009	up
A0A5C2FUT0	IGL c778_light_IGKV3-11_IGKJ2 (Fragment)		1.56199	0.0238841	0.643388	up
A0A140T8X6	Lymphocyte antigen 6 complex locus protein G6d (Fragment)	LY6G6D	2.15274	0.0242239	1.10617	up
Q14329	Farnesyl pyrophosphate synthetase like-4 protein (Fragment)		1.72343	0.0248884	0.785285	up
Q9Y385	Ubiquitin-conjugating enzyme E2 J1	UBE2J1	1.788	0.025203	0.838344	up
A0A5C2GR94	IG c4_light_IGKV3-20_IGKJ3 (Fragment)		1.5988	0.0254963	0.67699	up
B2R4C9	cDNA, FLJ92044, highly similar to Homo sapiens death-associated protein (DAP), mRNA		1.93059	0.0257787	0.949043	up
Q9H813	Proton-activated chloride channel	PACC1	1.67521	0.0259538	0.744342	up
A0A5C2GF55	IG c1064_heavy_IGHV3-73_IGHD6-6_IGHJ6 (Fragment)		1.69775	0.0266439	0.763627	up
B2RC09	cDNA, FLJ95794, highly similar to Homo sapiens apolipoprotein F (APOF), mRNA		1.65292	0.0267971	0.72502	up
Q8IY95	Transmembrane protein 192	TMEM192	1.609	0.0269482	0.686162	up
E5RGZ4	Phosphopyruvate hydratase	ENO3	4.22597	0.0273106	2.07928	up
Q96JD0	Amyloid lambda 6 light chain variable region SAR (Fragment)		1.68375	0.027623	0.751679	up
J3KN75	TBC1 domain family member 8B	TBC1D8B	1.68743	0.0276966	0.754829	up
A0A5C2GTC6	IG c1089_heavy_IGHV3-7_IGHD5-24_IGHJ6 (Fragment)		1.76282	0.028305	0.817883	up
Q6MZX7	Uncharacterized protein DKFZp686M24218	DKFZp686M24218	3.18253	0.0283615	1.67018	up
A0A5C2H0S8	IG c1548_light_IGKV1-9_IGKJ4 (Fragment)		2.13593	0.0288407	1.09486	up
C9J2C0	Tubulin alpha chain (Fragment)	TUBA8	1.55542	0.0289119	0.637305	up
A0A5C2G6N4	IGH c317_heavy__IGHV1-46_IGHD3-22_IGHJ4 (Fragment)		2.25782	0.0296784	1.17493	up
F2Z2S8	40S ribosomal protein S3	RPS3	1.50348	0.0296847	0.588302	up
P02790	Hemopexin	HPX	2.10575	0.030371	1.07433	up
A0A024R9D3	60S ribosomal protein L30	RPL30	1.89169	0.0308808	0.919674	up
B7Z611	ATP-dependent RNA helicase SUPV3L1, mitochondrial (Fragment)		1.98222	0.0309283	0.98712	up
P18428	Lipopolysaccharide-binding protein	LBP	1.75857	0.031246	0.814401	up
F6IQV0	MHC class I antigen (Fragment)	HLA-A	2.86006	0.0313394	1.51605	up
Q9BTY2	Plasma alpha-L-fucosidase	FUCA2	3.14705	0.031445	1.654	up
A0A3G2LML8	MHC class I protein (Fragment)	HLA-B	1.60548	0.031501	0.683009	up
A0A5H2V1W1	MHC class I antigen	HLA-B	2.43457	0.0316786	1.28367	up
A0A5C2G1I6	IGL c3131_light_IGKV3-20_IGKJ4 (Fragment)		1.79501	0.0331507	0.843994	up
B3KQF5	Calumenin		3.38119	0.0336729	1.75753	up
Q8NHG7	Small VCP/p97-interacting protein	SVIP	4.01763	0.0338741	2.00634	up
A0A024R776	CCR4-NOT transcription complex, subunit 4, isoform CRA_a	CNOT4	1.63324	0.0351628	0.707736	up
A0A5C2G1T7	IGL c3129_light_IGKV4-1_IGKJ1 (Fragment)		2.44175	0.0353264	1.28791	up
A0A5C2GGH9	IG c724_heavy_IGHV3-13_IGHD5-12_IGHJ2 (Fragment)		2.6604	0.0355202	1.41164	up
A0A5C2GXQ5	IG c1532_light_IGKV1-5_IGKJ2 (Fragment)		2.46106	0.0362462	1.29928	up
H7C1N3	BET1 homolog (Fragment)	BET1	1.68502	0.0367299	0.75277	up
A0A384P5H7	Collagen, type VI, alpha 1, isoform CRA_b	COL6A1	1.71559	0.0367592	0.778703	up
A0A5C2GG28	IG c524_heavy_IGHV3-48_IGHD2-15_IGHJ6 (Fragment)		1.69848	0.0373472	0.764242	up
A4D2D2	Procollagen C-endopeptidase enhancer	PCOLCE	1.88036	0.0376855	0.911008	up
B4DIP9	cDNA FLJ60570		1.66612	0.0378319	0.736492	up
A0A5C2GLY3	IG c366_heavy_IGHV3-7_IGHD1-26_IGHJ4 (Fragment)		1.97594	0.0378407	0.982536	up
A0A5C2GY23	IG c620_light_IGKV3-15_IGKJ3 (Fragment)		1.90705	0.0379058	0.931346	up
Q7Z637	PTPN18 protein		1.7858	0.0384546	0.836567	up
A0A7T0LND4	Immunglobulin heavy chain variable region (Fragment)		2.01928	0.0389153	1.01384	up
P35527	Keratin, type I cytoskeletal 9	KRT9	2.33029	0.0391066	1.22051	up
B2R853	cDNA, FLJ93744, highly similar to Homo sapiens keratin 6E (KRT6E), mRNA		1.81893	0.0392646	0.86309	up
Q6IA86	Elongator complex protein 2	ELP2	1.63895	0.0394066	0.712768	up
A0A3G2LMN0	Elongation of very long chain fatty acids protein 1	ELOVL1	6.42157	0.0398316	2.68293	up
B4E0E0	cDNA FLJ54898, highly similar to Homo sapiens transmembrane protein 41B (TMEM41B), mRNA		2.15804	0.0399925	1.10972	up
A2RTY6	Inter-alpha (Globulin) inhibitor H2	ITIH2	1.6585	0.0424421	0.729876	up
P28289	Tropomodulin-1	TMOD1	1.52349	0.0427712	0.60738	up
A0A024R9A0	Triple QxxK/R motif-containing protein	hCG_20714	1.90632	0.0435357	0.93079	up
A0A024RBK4	TRAF-type zinc finger domain containing 1, isoform CRA_a	TRAFD1	1.51074	0.0435591	0.595254	up
A0A5C2G0S7	IGL c2742_light_IGKV3-20_IGKJ1 (Fragment)		2.21937	0.0439357	1.15015	up
Q7Z7N9	Transmembrane protein 179B	TMEM179B	1.63689	0.0441456	0.710954	up
A0A1Z1VXF2	CD44 antigen (Fragment)	CD44	2.56378	0.0442167	1.35827	up
A6NHL2	Tubulin alpha chain-like 3	TUBAL3	1.81224	0.0444529	0.857775	up
A0A0D9SFW8	HLA class I histocompatibility antigen, alpha chain F (Fragment)	HLA-F	1.82411	0.0445532	0.867194	up
A0A024RAC5	Epididymis secretory sperm binding protein	RCC2	3.11322	0.044688	1.63841	up
A0A6M8DNE3	MHC class I antigen	HLA-A	1.69191	0.044733	0.758656	up
H0YKC9	Ceramide synthase 4	CERS4	1.7783	0.0451983	0.830497	up
B4DXU3	cDNA FLJ54989, highly similar to Mitochondrial import receptor subunit TOM34		2.03052	0.0453214	1.02185	up
A0A7S5C336	IGH c2465_heavy_IGHV3-7_IGHD1-26_IGHJ6 (Fragment)		3.5469	0.0466401	1.82656	up
A0A087X2C3	RAP2C, member of RAS oncogene family, isoform CRA_b	RAP2C	2.57178	0.0466963	1.36276	up
A5PL27	CP protein	CP	2.0534	0.0467185	1.03801	up
A0A5C2H0W1	IG c1710_light_IGKV3-11_IGKJ4 (Fragment)		5.01129	0.0471628	2.32518	up
A0A024R8F5	EGF-like-domain, multiple 7, isoform CRA_b	EGFL7	1.55807	0.0473271	0.639757	up
A0A5C2GHU7	IG c214_light_IGKV1-33_IGKJ5 (Fragment)		1.62285	0.0476016	0.698525	up
A0A5C2FZR4	IGL c1616_light_IGLV2-11_IGLJ1 (Fragment)		2.81507	0.0478088	1.49317	up
O14828	Secretory carrier-associated membrane protein 3	SCAMP3	1.76963	0.0481347	0.823448	up
A0A7I2V2N8	Non-specific serine/threonine protein kinase	MARK3	2.01626	0.0488802	1.01168	up
Q3ZCW2	Galectin-related protein	LGALSL	0.665106	0.00691946	-0.588345	down
Q15691	Microtubule-associated protein RP/EB family member 1	MAPRE1	0.664848	0.00198107	-0.588903	down
D9IAI1	Epididymis secretory protein Li 34	PEBP1	0.664015	0.00291527	-0.590712	down
A0A140VK83	Protein phosphatase 1, regulatory subunit 7, isoform CRA_b	PPP1R7	0.663435	0.00132818	-0.591974	down
A0A8I5KQA5	Phosphofurin acidic cluster sorting protein 2	PACS2	0.66282	0.00238684	-0.59331	down
A0A3B3ITK7	Phosphoglucomutase-1	PGM1	0.662779	0.00941158	-0.5934	down
P07737	Profilin-1	PFN1	0.662708	0.00136838	-0.593556	down
I4AY87	Epididymis secretory sperm binding protein (Fragment)	MIF	0.662124	0.00252405	-0.594828	down
A0A140VJJ2	S-formylglutathione hydrolase	ESD	0.662122	0.00439954	-0.594832	down
A0A024R847	Chromosome 7 open reading frame 20, isoform CRA_a	C7orf20	0.661326	0.0191063	-0.596566	down
P52565	Rho GDP-dissociation inhibitor 1	ARHGDIA	0.660629	0.00489661	-0.598088	down
A0A024R2E9	#N/A	#N/A	0.659769	0.00734577	-0.599966	down
Q04760	Lactoylglutathione lyase	GLO1	0.659454	0.00240117	-0.600656	down
Q7L9L4	MOB kinase activator 1B	MOB1B	0.658327	0.000830023	-0.603123	down
A6MUU8	Macrophage migration inhibitory factor	MIF	0.65801	0.00919343	-0.603819	down
A4D1L5	Ubiquitin-conjugating enzyme E2H (UBC8 homolog, yeast)	UBE2H	0.657909	0.00197296	-0.60404	down
Q8NB16	Mixed lineage kinase domain-like protein	MLKL	0.65706	0.0241571	-0.605902	down
P30740	Leukocyte elastase inhibitor	SERPINB1	0.656241	0.00740136	-0.607702	down
F5H3I6	Fermitin family homolog 3 (Fragment)	FERMT3	0.65546	1.20852e-06	-0.609421	down
P00441	Superoxide dismutase [Cu-Zn]	SOD1	0.653763	0.00272751	-0.61316	down
O95834	Echinoderm microtubule-associated protein-like 2	EML2	0.653557	0.000629929	-0.613615	down
A0A024R830	Inositol-1-monophosphatase	IMPA1	0.652508	0.0030325	-0.615933	down
P62942	Peptidyl-prolyl cis-trans isomerase FKBP1A	FKBP1A	0.651827	0.00260452	-0.617439	down
I3L0A0	HCG2044781	PEDS1-UBE2V1	0.651205	0.00402939	-0.618817	down
B4E3Q1	cDNA FLJ61580, highly similar to Calsyntenin-1		0.650706	0.0171931	-0.619922	down
Q9Y2S2	Lambda-crystallin homolog	CRYL1	0.649248	0.0191997	-0.623159	down
A0A024RAF2	Diazepam binding inhibitor (GABA receptor modulator, acyl-Coenzyme A binding protein), isoform CRA_a	DBI	0.647492	0.00285529	-0.627066	down
A0A0K0K1K7	6-phosphogluconolactonase	HEL-S-304	0.647049	0.00119847	-0.628054	down
Q9NR77	Peroxisomal membrane protein 2	PXMP2	0.645605	0.0393647	-0.631275	down
A0A024RAW6	Uncharacterized protein	DKFZP779L1558	0.6435	0.00455994	-0.635987	down
G3V2U7	Acylphosphatase	ACYP1	0.63904	0.00251236	-0.646023	down
A0A087WUT6	Eukaryotic translation initiation factor 5B	EIF5B	0.638471	0.0162977	-0.647307	down
Q53EY9	F-box only protein 22 isoform a variant (Fragment)		0.638032	0.00894209	-0.648298	down
B3KW52	cDNA FLJ42145 fis, clone TESTI4000228, highly similar to Mus musculus ubiquitin family domain containing 1 (Ubfd1), mRNA		0.637837	0.00501803	-0.648739	down
A0A024RA40	Carboxypeptidase	CPVL	0.634548	0.0123575	-0.656198	down
O95865	N(G),N(G)-dimethylarginine dimethylaminohydrolase 2	DDAH2	0.634399	0.00046007	-0.656538	down
Q4ZGM8	Hemoglobin alpha-2 globin mutant (Fragment)		0.633516	0.0446454	-0.658548	down
A2VCK8	Thymosin beta	TMSB4X	0.631964	0.000752661	-0.662086	down
P80217	Interferon-induced 35 kDa protein	IFI35	0.6319	0.0370427	-0.662231	down
B3KSU5	cDNA FLJ36993 fis, clone BRACE2006924, highly similar to Homo sapiens Williams-Beuren Syndrome critical region protein 20 copy B (WBSCR20B), mRNA		0.631273	0.000483668	-0.663665	down
A0A140VK84	Protein-ribulosamine 3-kinase	FN3KRP	0.631217	0.000579102	-0.663792	down
P27482	Calmodulin-like protein 3	CALML3	0.630834	0.0084329	-0.664667	down
H3BP35	Diphosphomevalonate decarboxylase (Fragment)	MVD	0.630445	0.0305086	-0.665557	down
A8K701	cDNA FLJ77574, highly similar to Homo sapiens iduronidase, alpha-L- (IDUA), mRNA		0.629722	0.0158173	-0.667213	down
P26447	Protein S100-A4	S100A4	0.629228	0.00124775	-0.668345	down
A0A858LNG4	MHC class I antigen	HLA-C	0.628839	0.0379999	-0.669238	down
A0A0S2Z3Y7	Galactose-1-phosphate uridylyltransferase (Fragment)	GALT	0.625181	0.00311036	-0.677654	down
A0A024R994	Copine III, isoform CRA_a	CPNE3	0.625161	0.034937	-0.6777	down
Q9BW04	Specifically androgen-regulated gene protein	SARG	0.624771	0.0411832	-0.6786	down
A0A024R9D2	Metadherin, isoform CRA_a	MTDH	0.621123	0.0332105	-0.68705	down
A0A384NL22	Proteasome subunit beta	PSMB3	0.620387	0.000554287	-0.68876	down
A0A024RDP8	Multifunctional fusion protein	KATNAL1	0.619198	0.000226262	-0.691528	down
Q96G03	Phosphopentomutase	PGM2	0.618861	0.00363689	-0.692313	down
A4D1T3	Mitochondrial ribosomal protein S33	MRPS33	0.61876	0.0159131	-0.692549	down
E7DVW5	Fatty acid binding protein 5 (Psoriasis-associated)	FABP5	0.612289	0.00308515	-0.707716	down
Q99829	Copine-1	CPNE1	0.610553	0.0138995	-0.711811	down
A0A2X0SG47	SOS1 (Fragment)	SOS1	0.609215	0.02048	-0.714977	down
B2R8I2	cDNA, FLJ93914, highly similar to Homo sapiens histidine-rich glycoprotein (HRG), mRNA		0.608296	0.00257347	-0.717154	down
A0A024R712	Protein kinase, cAMP-dependent, regulatory, type II, beta, isoform CRA_a	PRKAR2B	0.608154	0.00320615	-0.717491	down
E9PNP3	Mth938 domain-containing protein	AAMDC	0.606416	0.0197567	-0.72162	down
Q14353	Guanidinoacetate N-methyltransferase	GAMT	0.605529	0.00998329	-0.723732	down
Q92896	Golgi apparatus protein 1	GLG1	0.604512	0.0140643	-0.726158	down
A8K7Y1	Solute carrier family 40 protein		0.602626	0.0186813	-0.730665	down
E9PAK5	DENN domain-containing protein 4B (Fragment)	DENND4B	0.598722	0.0448194	-0.740043	down
A0A024R4X4	#N/A	#N/A	0.596801	0.000828859	-0.744677	down
A0A384NYP3	Epididymis secretory sperm binding protein		0.592901	0.00294145	-0.754137	down
A0A8C8PZE2	Protein C19orf12 (Fragment)	C19orf12	0.592026	0.000887033	-0.756268	down
B3KS28	cDNA FLJ35355 fis, clone PUAEN2000152, moderately similar to N-terminal acetyltransferase C complexcatalytic subunit MAK3		0.591189	0.00787795	-0.758308	down
B8ZZK5	Phosphodiesterase 6D, cGMP-specific, rod, delta, isoform CRA_a	PDE6D	0.579335	1.98543e-05	-0.787531	down
A0A384P5U2	Epididymis secretory sperm binding protein		0.575204	0.00271747	-0.797853	down
Q9BWU5	Mutant hemoglobin beta chain (Fragment)	HBB	0.57183	0.0357916	-0.806342	down
Q6ZNJ1	Neurobeachin-like protein 2	NBEAL2	0.564838	0.0102708	-0.824091	down
A0A024RAM2	Glutaredoxin (Thioltransferase), isoform CRA_c	GLRX	0.554044	0.000640318	-0.851927	down
A0A0D9SEY7	Four and a half LIM domains protein 1 (Fragment)	FHL1	0.551622	0.000966474	-0.858248	down
P12429	Annexin A3	ANXA3	0.55079	0.00363771	-0.860425	down
A0A024R7C1	HCG2033729, isoform CRA_a	hCG_2033729	0.544111	0.0330616	-0.878027	down
A0A087WTD0	GATOR complex protein NPRL3 (Fragment)	NPRL3	0.541176	0.00129889	-0.885831	down
P30043	Flavin reductase (NADPH)	BLVRB	0.537377	0.000347845	-0.895993	down
Q5T6V5	Queuosine salvage protein	C9orf64	0.532828	0.0107527	-0.908257	down
A1L3A9	TBC1 domain family, member 9B (With GRAM domain)	TBC1D9B	0.530995	0.00463478	-0.913229	down
A0A024R782	Phosphoglycerate mutase	BPGM	0.525489	0.000181071	-0.928267	down
A0A024R8M4	Phosphoribosyl pyrophosphate synthetase-associated protein 1, isoform CRA_a	PRPSAP1	0.507558	0.0221911	-0.978356	down
A0A6Q8PFY7	Protein TFG	TFG	0.503037	0.0085602	-0.991263	down
Q53F35	Acidic (Leucine-rich) nuclear phosphoprotein 32 family, member B variant (Fragment)		0.499806	0.0200272	-1.00056	down
B4E1C2	Kininogen 1, isoform CRA_b	KNG1	0.492554	0.00548499	-1.02165	down
Q5XTR9	Hemoglobin delta-beta fusion protein (Fragment)	HBD/HBB	0.491374	0.00269643	-1.02511	down
A0A024RDT9	Fibronectin type III domain containing 3A, isoform CRA_d	FNDC3A	0.489894	0.0125966	-1.02946	down
A8K6X2	cDNA FLJ77992, highly similar to Homo sapiens ADP-ribosylarginine hydrolase, mRNA		0.479021	0.00130003	-1.06184	down
A0A087WZG4	Rho guanine nucleotide exchange factor 18	ARHGEF18	0.453817	0.0428831	-1.13982	down
Q9Y4A1	Talin-related protein (Fragment)		0.448442	0.0185588	-1.15701	down
A0N071	Delta globin	HBD	0.446008	0.00113518	-1.16486	down
A0A0S2Z3W7	Epididymis secretory sperm binding protein (Fragment)	ITPA	0.444446	0.00174276	-1.16992	down
A0A024R825	Carbonic anhydrase	CA3	0.442035	5.86927e-05	-1.17777	down
D9YZU5	Beta-globin	HBB	0.419289	0.00429874	-1.25398	down
Q6YHK3	CD109 antigen	CD109	0.414138	0.0359332	-1.27182	down
B6E278	MHC class I antigen (Fragment)	HLA-A	0.413152	0.000884437	-1.27525	down
V9H1D9	Alpha globin		0.408029	0.0067295	-1.29325	down
A0A2U8J936	Ig heavy chain variable region (Fragment)	IgH	0.391268	0.0399963	-1.35377	down
Q4F786	Hemoglobin delta Etolia variant (Fragment)	HBD	0.384066	0.00363465	-1.38058	down
A0A1S5UZ39	Hemoglobin subunit alpha	HBA2	0.378019	0.00237605	-1.40347	down
G3V1N2	Alpha-globin	HBA2	0.342833	0.0021702	-1.54442	down
P00915	Carbonic anhydrase 1	CA1	0.325459	0.00891069	-1.61945	down
A0A7I2YQS4	Peptidyl-prolyl cis-trans isomerase (Fragment)	PPIH	0.29969	0.00741591	-1.73846	down
A0A7S5BYL0	IGH c651_heavy_IGHV3-23_IGHD3-22_IGHJ4 (Fragment)		0.216988	0.0175358	-2.20431	down

## Sheet: Old vs. Middle-aged DEP
Protein ID	Description	Gene	Old vs. Middle-aged FC	Old vs. Middle-aged Pvalue	Old vs. Middle-aged log2FC	Old vs. Middle-aged UP.DOWN
A0A024QZ98	Heterogeneous nuclear ribonucleoprotein A1-like, isoform CRA_b	RP11-78J21.1	2.7435	0.028955	1.45602	up
A0A024QZZ7	Histone H2B	HIST1H2BD	1.82078	0.0401571	0.864554	up
A0A024R0K3	2-oxoisovalerate dehydrogenase subunit alpha	BCKDHA	1.7459	0.0201717	0.803973	up
A0A024R0K5	Carcinoembryonic antigen-related cell adhesion molecule 5	CEACAM5	2.18384	0.0429075	1.12687	up
A0A024R0T8	Apolipoprotein C-I, isoform CRA_a	APOC1	2.05393	0.00370791	1.03839	up
A0A024R183	PCTAIRE protein kinase 1, isoform CRA_b	PCTK1	1.54279	0.0474067	0.62554	up
A0A024R1Z4	NFKB inhibitor interacting Ras-like 2, isoform CRA_b	NKIRAS2	1.69574	0.0243387	0.761912	up
A0A024R3E3	Apolipoprotein A-I, isoform CRA_a	APOA1	1.90277	0.000288831	0.928104	up
A0A024R4Q8	Ribosomal protein S5, isoform CRA_a	RPS5	1.67948	0.0120993	0.748015	up
A0A024R577	Transmembrane 7 superfamily member 2, isoform CRA_a	TM7SF2	1.97153	0.0108139	0.979316	up
A0A024R687	Pleckstrin homology domain containing, family C (With FERM domain) member 1, isoform CRA_b	PLEKHC1	1.65932	0.0452594	0.730594	up
A0A024R796	Cyclin-dependent kinase inhibitor 2D (P19, inhibits CDK4), isoform CRA_a	CDKN2D	1.5588	0.0191798	0.640435	up
A0A024R857	F-box and leucine-rich repeat protein 18, isoform CRA_b	FBXL18	3.25423	0.0285112	1.70231	up
A0A024R8F5	EGF-like-domain, multiple 7, isoform CRA_b	EGFL7	1.67485	0.023737	0.744032	up
A0A024R8V5	CDP-diacylglycerol--glycerol-3-phosphate 3-phosphatidyltransferase	hCG_1642326	2.72915	0.0368043	1.44845	up
A0A024R9D3	60S ribosomal protein L30	RPL30	2.22987	0.0132702	1.15696	up
A0A024RAA7	Adiponectin B	ADIB	2.11768	0.0429862	1.08248	up
A0A024RAB9	Adiponectin A	ADIA	2.1966	0.0309197	1.13527	up
A0A024RAC5	Epididymis secretory sperm binding protein	RCC2	7.04609	0.00647515	2.81682	up
A0A024RAG6	Complement C1q subcomponent subunit A	ADIC	2.18183	0.03983	1.12554	up
A0A024RAV0	Branched-chain-amino-acid aminotransferase	BCAT1	1.93335	0.0407291	0.951104	up
A0A090N7W4	Cyclin-dependent kinase 5	CDK5	2.18145	0.0471713	1.12528	up
A0A0A0MQX8	Muscleblind-like protein 1	MBNL1	1.72176	0.00218519	0.783885	up
A0A0A0MRA3	Titin	TTN	1.98857	0.0191821	0.991729	up
A0A0A0MRN0	Pre-mRNA-splicing factor 38B	PRPF38B	1.92808	0.00961927	0.947168	up
A0A0C4DH67	Immunoglobulin kappa variable 1-8	IGKV1-8	2.07579	0.0225813	1.05366	up
A0A0H5CWG3	MHC class I antigen (Fragment)	HLA	2.53922	0.0318974	1.34439	up
A0A0K0K1J1	Epididymis secretory protein Li 2	HEL-S-2	1.63895	0.0434113	0.71277	up
A0A0S2Z3D5	Apolipoprotein E isoform 1 (Fragment)	APOE	1.64372	0.0110035	0.716968	up
A0A0S2Z4I5	Complement factor properdin isoform 1 (Fragment)	CFP	1.91948	0.00558424	0.940718	up
A0A125U0U7	MS-C1 heavy chain variable region (Fragment)		2.60803	0.00836533	1.38296	up
A0A140TA32	Complement C4-A	C4A	2.40495	0.00163422	1.266	up
A0A140VJN0	Testicular tissue protein Li 106		1.82464	0.0157497	0.867612	up
A0A140VK00	Testicular tissue protein Li 227		1.61479	0.0430187	0.691344	up
A0A140VK06	Testis tissue sperm-binding protein Li 39a		1.67911	0.0437573	0.747698	up
A0A193CHR3	10E8 heavy chain variable region (Fragment)		3.64511	0.0187061	1.86596	up
A0A1V1FWL6	Tuberin	TSC2	1.97812	0.0027817	0.984129	up
A0A1W6IYJ0	N90-VRC38.03 heavy chain variable region (Fragment)		2.1294	0.0250286	1.09045	up
A0A286R620	MHC class I antigen	HLA	1.61095	0.0290051	0.687911	up
A0A286YEY4	Immunoglobulin heavy constant gamma 2 (Fragment)	IGHG2	2.69653	0.00429517	1.4311	up
A0A2R8Y3M9	Uncharacterized protein		1.84957	0.0112857	0.887188	up
A0A348GSH7	Serpin peptidase inhibitor clade G member 1	SERPING1	2.54879	0.000535501	1.34981	up
A0A384MDQ7	Epididymis secretory sperm binding protein		1.91311	0.0210717	0.93592	up
A0A384MQW4	Epididymis secretory sperm binding protein		1.94381	0.00313549	0.958887	up
A0A384N669	Lumican		1.52864	0.0160741	0.612245	up
A0A384NKM6	Beta-2-glycoprotein 1	APOH	2.13378	0.00700772	1.09341	up
A0A384NKS6	Clusterin		1.67381	1.24096e-05	0.743136	up
A0A3B3ISA6	Complement C4-B (Fragment)	C4B	3.21779	0.00300924	1.68607	up
A0A3B3ISR2	Complement subcomponent C1r	C1R	2.67497	3.40318e-06	1.41952	up
A0A447G109	MHC class I antigen (Fragment)	HLA-B	6.9484	0.0177938	2.79668	up
A0A494C100	MCM domain-containing protein		1.58131	0.0362566	0.661123	up
A0A499FIS5	MAP kinase-interacting serine/threonine-protein kinase 1	MKNK1	1.60552	0.017476	0.683044	up
A0A4P8J548	IgG4_IGHV3-7 (Fragment)		1.8489	0.0192546	0.886664	up
A0A4P8J559	IgK_IGKV3-11 (Fragment)		2.23949	0.0271055	1.16317	up
A0A5C2FTQ2	IGL c361_light_IGLV3-25_IGLJ2 (Fragment)		1.90839	0.0078561	0.932357	up
A0A5C2FU65	IGL c528_light_IGKV2D-28_IGKJ2 (Fragment)		2.26665	0.0372591	1.18056	up
A0A5C2FV72	IGL c672_light_IGKV3-20_IGKJ3 (Fragment)		3.35185	0.0236815	1.74496	up
A0A5C2FV99	IGL c534_light_IGKV3-15_IGKJ3 (Fragment)		1.81664	0.00757602	0.861273	up
A0A5C2FVT6	IGL c1039_light_IGKV1-6_IGKJ2 (Fragment)		2.25351	0.0119867	1.17217	up
A0A5C2FW41	IGL c310_light_IGKV3-20_IGKJ2 (Fragment)		1.94763	0.0376151	0.961718	up
A0A5C2FWH1	IGL c1289_light_IGKV3-20_IGKJ1 (Fragment)		2.91527	0.00108742	1.54363	up
A0A5C2FWZ1	IGL c1342_light_IGKV3-15_IGKJ5 (Fragment)		2.05793	0.00969468	1.04119	up
A0A5C2FX13	IGL c746_light_IGKV3-20_IGKJ2 (Fragment)		3.34036	0.00325945	1.74	up
A0A5C2FX14	IGL c680_light_IGKV1-39_IGKJ2 (Fragment)		2.3311	0.0256471	1.22101	up
A0A5C2FX88	IGL c1591_light_IGKV2-30_IGKJ4 (Fragment)		2.47291	0.00268516	1.30621	up
A0A5C2FXJ0	IGL c325_light_IGKV2-24_IGKJ4 (Fragment)		1.73127	0.011348	0.791831	up
A0A5C2FXL9	IGL c1748_light_IGKV3-20_IGKJ3 (Fragment)		2.51474	0.0221108	1.33041	up
A0A5C2FXZ0	IGL c1514_light_IGKV1D-17_IGKJ2 (Fragment)		3.05181	0.0251311	1.60966	up
A0A5C2FY59	IGL c1106_light_IGLV1-47_IGLJ3 (Fragment)		1.99206	0.00610196	0.99426	up
A0A5C2FYB1	IGL c1156_light_IGKV3-20_IGKJ2 (Fragment)		2.24143	0.0278498	1.16442	up
A0A5C2FYL2	IGL c2002_light_IGKV1-39_IGKJ1 (Fragment)		2.52365	0.0114279	1.33551	up
A0A5C2FYV0	IGL c2082_light_IGKV3-20_IGKJ3 (Fragment)		1.80834	0.00580674	0.854663	up
A0A5C2FZK6	IGL c1586_light_IGKV3-20_IGKJ4 (Fragment)		2.27116	0.0431012	1.18343	up
A0A5C2G0A9	IGL c2592_light_IGKV1-12_IGKJ5 (Fragment)		2.05615	0.00398481	1.03994	up
A0A5C2G0F4	IGL c2659_light_IGKV1D-16_IGKJ5 (Fragment)		2.04416	9.56432e-05	1.03151	up
A0A5C2G1A6	IGL c1715_light_IGKV1-27_IGKJ1 (Fragment)		1.67612	0.0341268	0.745128	up
A0A5C2G1H1	IGL c2390_light_IGKV1-39_IGKJ4 (Fragment)		1.84003	0.0152497	0.87973	up
A0A5C2G1T7	IGL c3129_light_IGKV4-1_IGKJ1 (Fragment)		2.89281	0.0116315	1.53247	up
A0A5C2G1U4	IGL c2426_light_IGKV1-5_IGKJ1 (Fragment)		2.06043	0.0068972	1.04295	up
A0A5C2G1Y7	IGL c3298_light_IGKV3-20_IGKJ1 (Fragment)		1.91492	0.0070472	0.937286	up
A0A5C2G2D6	IGL c2740_light_IGKV1-39_IGKJ5 (Fragment)		1.97173	0.0105546	0.979462	up
A0A5C2G457	IGL c3704_light_IGKV1-5_IGKJ1 (Fragment)		1.90787	0.00399762	0.931965	up
A0A5C2G4F7	IGL c3450_light_IGKV1-39_IGKJ1 (Fragment)		2.68415	0.00456964	1.42446	up
A0A5C2G6H5	IGH c192_heavy__IGHV3-74_IGHD5-18_IGHJ6 (Fragment)		2.75146	0.0196558	1.4602	up
A0A5C2G6N4	IGH c317_heavy__IGHV1-46_IGHD3-22_IGHJ4 (Fragment)		2.04265	0.00290437	1.03044	up
A0A5C2G711	IGL c224_light_IGKV3-11_IGKJ4 (Fragment)		2.71241	0.0193324	1.43958	up
A0A5C2G721	IGH c108_heavy__IGHV4-39_IGHD4-23_IGHJ4 (Fragment)		2.81405	0.0225	1.49265	up
A0A5C2G797	IGH c198_heavy__IGHV3-48_IGHD2-21_IGHJ4 (Fragment)		2.25068	0.00196705	1.17036	up
A0A5C2G7D4	IGL c338_light_IGLV3-25_IGLJ1 (Fragment)		1.95682	0.0271796	0.96851	up
A0A5C2G869	IGH + IGL c10_heavy_IGHV1-69_IGHD3-10_IGHJ4 (Fragment)		1.77479	0.0392038	0.827645	up
A0A5C2G8F3	IGL c86_light_IGKV1-6_IGKJ1 (Fragment)		1.85375	0.00403965	0.890449	up
A0A5C2G8Y7	IGL c260_light_IGKV1-12_IGKJ5 (Fragment)		2.26304	0.0167316	1.17826	up
A0A5C2GA87	IGH + IGL c41_heavy_IGHV3-33_IGHD4-17_IGHJ6 (Fragment)		1.6438	0.00349068	0.717032	up
A0A5C2GA89	IGH c185_heavy__IGHV3-7_IGHD3-16_IGHJ4 (Fragment)		1.70562	0.028572	0.7703	up
A0A5C2GAH8	IGH c293_heavy__IGHV1-18_IGHD4-17_IGHJ4 (Fragment)		2.0282	0.00557637	1.0202	up
A0A5C2GB01	IGH + IGL c272_heavy_IGHV3-9_IGHD6-13_IGHJ4 (Fragment)		4.56753	0.0454586	2.19142	up
A0A5C2GBK7	IGL c23_light_IGKV3-15_IGKJ4 (Fragment)		2.79697	0.00617344	1.48387	up
A0A5C2GBR8	IGL c103_light_IGLV1-44_IGLJ1 (Fragment)		2.03741	0.048538	1.02674	up
A0A5C2GCU1	IGL c4153_light_IGKV3-20_IGKJ4 (Fragment)		2.25635	0.0153871	1.17399	up
A0A5C2GD17	IGL c483_light_IGKV3D-20_IGKJ1 (Fragment)		3.33797	0.00476986	1.73897	up
A0A5C2GDU8	IGH c151_heavy__IGHV1-69_IGHD1-26_IGHJ4 (Fragment)		1.85581	0.0492113	0.892047	up
A0A5C2GE66	IG c431_heavy_IGHV3-23_IGHD4-17_IGHJ5 (Fragment)		1.95544	0.00564808	0.967493	up
A0A5C2GET1	IG c102_heavy_IGHV3-48_IGHD1-26_IGHJ5 (Fragment)		1.90804	0.0481493	0.932088	up
A0A5C2GF55	IG c1064_heavy_IGHV3-73_IGHD6-6_IGHJ6 (Fragment)		1.51734	0.0329281	0.601547	up
A0A5C2GF65	IG c111_heavy_IGHV3-21_IGHD4-11_IGHJ4 (Fragment)		2.20961	0.00247196	1.14379	up
A0A5C2GFK1	IG c1114_heavy_IGHV4-34_IGHD3-10_IGHJ3 (Fragment)		2.82792	0.00405554	1.49974	up
A0A5C2GHJ9	IG c706_heavy_IGHV4-34_IGHD2-21_IGHJ4 (Fragment)		1.85764	0.0382551	0.893468	up
A0A5C2GJ51	IG c360_light_IGKV3-20_IGKJ2 (Fragment)		4.166	0.00199821	2.05866	up
A0A5C2GJ89	IG c995_light_IGKV3-11_IGKJ4 (Fragment)		2.9673	0.00353235	1.56915	up
A0A5C2GJR5	IG c837_light_IGKV1-39_IGKJ2 (Fragment)		2.28715	0.0106962	1.19355	up
A0A5C2GK10	IG c1109_heavy_IGHV3-30_IGHD5-18_IGHJ4 (Fragment)		2.55147	0.000554142	1.35133	up
A0A5C2GL90	IG c96_heavy_IGHV3-48_IGHD4-17_IGHJ6 (Fragment)		2.73554	0.0259919	1.45183	up
A0A5C2GLU4	IG c316_heavy_IGHV3-7_IGHD5-18_IGHJ4 (Fragment)		2.50462	0.00864225	1.32459	up
A0A5C2GLY3	IG c366_heavy_IGHV3-7_IGHD1-26_IGHJ4 (Fragment)		2.44627	0.0294532	1.29058	up
A0A5C2GMD1	IG c848_light_IGKV1-5_IGKJ4 (Fragment)		1.655	0.00147614	0.726833	up
A0A5C2GN85	IG c1200_light_IGKV2D-28_IGKJ5 (Fragment)		1.84874	0.0178071	0.886543	up
A0A5C2GQ05	IG c1476_heavy_IGHV3-7_IGHD4-11_IGHJ4 (Fragment)		2.02451	0.0332483	1.01757	up
A0A5C2GV21	IG c367_heavy_IGHV4-39_IGHD6-13_IGHJ4 (Fragment)		4.15336	0.0305761	2.05428	up
A0A5C2GVB5	IG c487_heavy_IGHV3-48_IGHD4-4_IGHJ6 (Fragment)		4.18463	0.0093491	2.0651	up
A0A5C2GVE2	IG c1534_light_IGKV3-20_IGKJ2 (Fragment)		1.87641	0.00690724	0.907973	up
A0A5C2GVI6	IG c1327_light_IGLV2-23_IGLJ2 (Fragment)		2.85321	0.0127149	1.51258	up
A0A5C2GW97	IG c1112_light_IGKV1-5_IGKJ1 (Fragment)		2.13011	0.0142597	1.09093	up
A0A5C2GWD7	IG c759_light_IGKV1D-33_IGKJ3 (Fragment)		2.99255	0.027423	1.58137	up
A0A5C2GWP7	IG c1363_light_IGKV2-30_IGKJ1 (Fragment)		2.60785	0.0060396	1.38286	up
A0A5C2GXM4	IG c450_light_IGLV1-44_IGLJ3 (Fragment)		2.60004	0.000944347	1.37854	up
A0A5C2GYH7	IG c698_light_IGKV1-5_IGKJ1 (Fragment)		1.73367	0.0297799	0.793833	up
A0A5C2GYK2	IG c1707_heavy_IGHV3-15_IGHD1-7_IGHJ5 (Fragment)		1.93195	0.0166472	0.950055	up
A0A5C2H3T0	IG c1706_light_IGKV3-11_IGKJ2 (Fragment)		1.87403	0.00244542	0.906148	up
A0A7S5BYN7	IGH c953_heavy_IGHV3-15_IGHD3-22_IGHJ4 (Fragment)		4.89836	0.00960144	2.2923	up
A0A7S5BYT8	IGH c973_heavy_IGHV3-23_IGHD6-19_IGHJ3 (Fragment)		2.09204	0.0167879	1.06491	up
A0A7S5C1B4	IGH c2226_heavy_IGHV1-2_IGHD1-20_IGHJ6 (Fragment)		2.19225	0.0170515	1.13241	up
A0A7S5C1M4	IGH c70_heavy_IGHV3-7_IGHD2-2_IGHJ4 (Fragment)		2.13375	0.000638987	1.09339	up
A0A7S5C243	IGH c2229_heavy_IGHV3-7_IGHD2-21_IGHJ4 (Fragment)		2.04608	0.0174301	1.03287	up
A0A7S5EYA8	IGH c3524_heavy_IGHV3-64_IGHD1-1_IGHJ3 (Fragment)		2.29465	0.0162082	1.19827	up
A0A7S5GRK0	MHC class I antigen	HLA-B	2.10232	0.0272598	1.07198	up
A0A7T0PWU2	Immunglobulin heavy chain variable region (Fragment)		3.1449	0.0193798	1.65301	up
A0A804HJ40	Palmitoyltransferase	ZDHHC6	2.08991	0.0376576	1.06344	up
A0A8I5KNT2	Sodium/potassium-transporting ATPase subunit beta	ATP1B1	1.52465	0.0461562	0.608482	up
A1PL14	Choline/ethanolamine phosphotransferase 1, isoform CRA_b	CEPT1	1.68163	0.0106905	0.749865	up
A2RTY6	Inter-alpha (Globulin) inhibitor H2	ITIH2	1.69266	0.0347115	0.759292	up
A4D2D2	Procollagen C-endopeptidase enhancer	PCOLCE	1.68479	0.0420438	0.752566	up
A6NJ78	12S rRNA N4-methylcytidine (m4C) methyltransferase	METTL15	1.57306	0.00269784	0.653576	up
A8K008	Uncharacterized protein		1.83035	0.00397601	0.872119	up
A8K3H0	cDNA FLJ75548, highly similar to Homo sapiens microfibrillar associated protein 5 (MFAP5), mRNA		2.38851	0.000227796	1.25611	up
A8K5T0	cDNA FLJ75416, highly similar to Homo sapiens complement factor H (CFH), mRNA		1.64762	0.00265107	0.720381	up
B1AHL2	Fibulin-1	FBLN1	1.62188	0.0104928	0.697663	up
B1AKJ6	Oxysterol-binding protein	OSBPL9	1.71644	0.00427154	0.779415	up
B2R4C9	cDNA, FLJ92044, highly similar to Homo sapiens death-associated protein (DAP), mRNA		2.07263	0.0193886	1.05147	up
B2R6W1	cDNA, FLJ93143, highly similar to Homo sapiens complement component 7 (C7), mRNA		1.78809	0.000493025	0.83842	up
B2R892	Creatine kinase		53.3062	0.00340209	5.73623	up
B2R9L0	NADH dehydrogenase [ubiquinone] 1 beta subcomplex subunit 5, mitochondrial		1.57659	0.00281289	0.65681	up
B2RA39	cDNA, FLJ94686, highly similar to Homo sapiens complement factor H-related 5 (CFHL5), mRNA		2.60809	0.026558	1.38299	up
B2RDG1	Fatty acyl-CoA reductase		1.51949	0.0248515	0.603585	up
B3KMF8	cDNA FLJ10869 fis, clone NT2RP4001677		1.71671	0.00454392	0.779643	up
B3KN76	Vacuolar fusion protein MON1 homolog		1.73715	0.000286494	0.796722	up
B3KNX0	cDNA FLJ30621 fis, clone CTONG2001681, highly similar to Complement C1s subcomponent		1.79011	9.05805e-06	0.840048	up
B3KY39	Phosphatidylinositol 4-kinase type 2		1.69205	0.0191525	0.758776	up
B4DGC1	cDNA FLJ59877, highly similar to LAG1 longevity assurance homolog 5		1.56137	0.0206864	0.642811	up
B4DJ79	cDNA FLJ55847		1.50776	0.0174277	0.592406	up
B4E1Z4	Complement factor B		1.59395	0.0228802	0.672602	up
B6ETN7	MHC class I antigen	HLA-A	7.48797	0.0395757	2.90457	up
B7Z532	cDNA FLJ51028, highly similar to 60 kDa heat shock protein, mitochondrial		1.94636	0.0111328	0.960777	up
B7Z8B0	cDNA FLJ50317, highly similar to Integrin alpha-IIb		2.19286	0.0217692	1.13282	up
B7Z8Q2	Alpha-2-HS-glycoprotein		1.78701	0.0202446	0.837548	up
C9J406	MICOS complex subunit MIC60	IMMT	1.5218	0.00932016	0.605782	up
C9JF17	Apolipoprotein D (Fragment)	APOD	1.8356	0.000636598	0.876253	up
D6RD17	Immunoglobulin J chain (Fragment)	JCHAIN	2.93129	0.0131043	1.55154	up
E5RGZ4	Phosphopyruvate hydratase	ENO3	3.66878	0.0330539	1.8753	up
E7END7	Ras-related protein Rab-1A	RAB1A	1.72069	0.0120629	0.782991	up
E9KL23	Epididymis secretory sperm binding protein Li 44a	SERPINA1	2.18869	0.0405269	1.13007	up
H0YKV4	Cytosolic iron-sulfur assembly component 2A	CIAO2A	1.65094	0.0168529	0.723287	up
H3BPG6	RING-type E3 ubiquitin transferase	ZNF598	3.00695	0.0142709	1.5883	up
H6VRG0	Keratin, type II cytoskeletal 1	KRT1	1.90103	0.0215549	0.926783	up
M0R210	40S ribosomal protein S16	RPS16	1.61029	0.0142666	0.68732	up
O00187	Mannan-binding lectin serine protease 2	MASP2	2.77716	3.46756e-06	1.47361	up
O43866	CD5 antigen-like	CD5L	2.62841	0.0172721	1.39419	up
O75636	Ficolin-3	FCN3	5.75106	0.0111085	2.52383	up
P00738	Haptoglobin	HP	2.39044	0.0325834	1.25727	up
P01023	Alpha-2-macroglobulin	A2M	3.20723	0.00187695	1.68133	up
P01024	Complement C3	C3	1.73526	0.0304448	0.79515	up
P01031	Complement C5	C5	1.73559	0.00189499	0.795426	up
P01871	Immunoglobulin heavy constant mu	IGHM	2.88342	0.0188387	1.52778	up
P02533	Keratin, type I cytoskeletal 14	KRT14	1.56828	0.0437164	0.649182	up
P02652	Apolipoprotein A-II	APOA2	2.0698	0.00138243	1.04949	up
P02743	Serum amyloid P-component	APCS	1.8029	0.00278198	0.850321	up
P02760	Protein AMBP	AMBP	1.56837	0.0132121	0.649264	up
P02790	Hemopexin	HPX	2.3016	0.0216119	1.20264	up
P03951	Coagulation factor XI	F11	1.80456	0.0148051	0.851648	up
P0DOX2	Immunoglobulin alpha-2 heavy chain		2.47724	0.0167086	1.30874	up
P0DOX7	Immunoglobulin kappa light chain		2.19764	0.00283437	1.13596	up
P11055	Myosin-3	MYH3	89.4829	0.00282144	6.48354	up
P13533	Myosin-6	MYH6	6.29667	0.00690055	2.65459	up
P23142	Fibulin-1	FBLN1	2.15519	0.000515324	1.10782	up
P27169	Serum paraoxonase/arylesterase 1	PON1	2.7298	1.25006e-07	1.44879	up
P35908	Keratin, type II cytoskeletal 2 epidermal	KRT2	1.73184	0.00121964	0.792302	up
P43652	Afamin	AFM	1.58352	0.0429327	0.663134	up
P48740	Mannan-binding lectin serine protease 1	MASP1	1.61531	0.00196571	0.691815	up
P62269	40S ribosomal protein S18	RPS18	1.74808	0.0470639	0.805772	up
P62280	40S ribosomal protein S11	RPS11	3.44553	0.0113198	1.78473	up
P62851	40S ribosomal protein S25	RPS25	1.70469	0.0169208	0.76951	up
P80108	Phosphatidylinositol-glycan-specific phospholipase D	GPLD1	2.00584	0.0370219	1.00421	up
Q09328	Alpha-1,6-mannosylglycoprotein 6-beta-N-acetylglucosaminyltransferase A	MGAT5	1.53379	0.0187601	0.617104	up
Q0KKI6	Immunoblobulin light chain (Fragment)		1.77158	0.0399199	0.825037	up
Q13232	Nucleoside diphosphate kinase 3	NME3	29.3504	0.0125983	4.87531	up
Q16768	Glyceraldehyde 3-phosphate dehydrogenase (Fragment)	GAPD	11.0889	0.00338416	3.47104	up
Q2L6I5	Major histocompatibility complex, class I, E	HLA-E	2.19583	0.0482253	1.13477	up
Q53H26	Serotransferrin (Fragment)		1.79629	0.0499428	0.845023	up
Q58FF6	Putative heat shock protein HSP 90-beta 4	HSP90AB4P	2.15811	0.00637813	1.10977	up
Q5FWF9	IGL@ protein	IGL@	2.02874	0.00641308	1.02058	up
Q6MZX7	Uncharacterized protein DKFZp686M24218	DKFZp686M24218	2.98636	0.0328799	1.57839	up
Q6N092	Uncharacterized protein DKFZp686K18196 (Fragment)	DKFZp686K18196	2.89753	0.00609521	1.53483	up
Q6NS95	IGL@ protein	IGL@	1.97248	0.00565634	0.980011	up
Q6P4F2	Ferredoxin-2, mitochondrial	FDX2	1.57037	0.022626	0.651103	up
Q6PIL8	IGK@ protein	IGK@	2.29043	0.00194651	1.19562	up
Q7Z367	Uncharacterized protein DKFZp686P19218 (Fragment)	DKFZp686P19218	2.64562	0.0428703	1.4036	up
Q86YL5	Testis development-related protein	TDRP	2.22328	0.00351528	1.15269	up
Q8N863	cDNA FLJ39940 fis, clone SPLEN2022522		2.0282	0.00622731	1.0202	up
Q96JD0	Amyloid lambda 6 light chain variable region SAR (Fragment)		2.14615	0.000115481	1.10175	up
Q96PD5	N-acetylmuramoyl-L-alanine amidase	PGLYRP2	1.69228	0.000195552	0.758969	up
Q9BQP7	Mitochondrial genome maintenance exonuclease 1	MGME1	1.54006	0.0193536	0.622982	up
Q9BSF0	Small membrane A-kinase anchor protein	C2orf88	1.84561	0.0212563	0.884097	up
Q9NPP6	Immunoglobulin heavy chain variant (Fragment)		2.48706	0.0118336	1.31444	up
Q9UE57	Platelet-derived growth factor subunit B (Fragment)		1.89664	0.0289726	0.923443	up
Q9UII2	ATPase inhibitor, mitochondrial	ATP5IF1	2.86379	0.00051887	1.51792	up
Q9Y623	Myosin-4	MYH4	30.2922	0.00270954	4.92088	up
S6BGD6	IgG L chain		1.95925	0.00437714	0.970303	up
S6BGE0	IgG H chain		1.68812	0.0194519	0.755413	up
A0A024R138	#N/A	#N/A	0.517434	0.0121883	-0.950553	down
A0A024R573	Isoaspartyl peptidase/L-asparaginase	ASRGL1	0.640947	0.0427323	-0.641722	down
A0A024R825	Carbonic anhydrase	CA3	0.605523	0.00700986	-0.723747	down
A0A024RA40	Carboxypeptidase	CPVL	0.548787	0.00868442	-0.865682	down
A0A024RAM2	Glutaredoxin (Thioltransferase), isoform CRA_c	GLRX	0.637431	0.0106751	-0.649659	down
A0A024RAW6	Uncharacterized protein	DKFZP779L1558	0.661605	0.00293198	-0.595957	down
A0A024RBE7	Thymopoietin, isoform CRA_c	TMPO	0.665726	0.0306041	-0.587	down
A0A024RDT9	Fibronectin type III domain containing 3A, isoform CRA_d	FNDC3A	0.48218	0.0234572	-1.05236	down
A0A075B6F6	Minor histocompatibility antigen H13 (Fragment)	HM13	0.595663	0.00984205	-0.747433	down
A0A075EKM8	Tyrosine-protein kinase receptor		0.660928	0.00619088	-0.597436	down
A0A087WTD0	GATOR complex protein NPRL3 (Fragment)	NPRL3	0.590435	0.0119543	-0.76015	down
A0A087X208	Agrin	AGRN	0.520848	0.0357786	-0.941065	down
A0A090N7V5	Gamma-glutamylcyclotransferase	C7orf24	0.595301	0.0431542	-0.748308	down
A0A0D9SEV0	Bifunctional polynucleotide phosphatase/kinase	PNKP	0.581885	0.049625	-0.781193	down
A0A0D9SEY7	Four and a half LIM domains protein 1 (Fragment)	FHL1	0.610804	0.0052678	-0.711219	down
A0A0S2Z3W7	Epididymis secretory sperm binding protein (Fragment)	ITPA	0.426382	0.00506373	-1.22978	down
A0A1S5UZ39	Hemoglobin subunit alpha	HBA2	0.635552	0.0303027	-0.653919	down
A0A2U8J936	Ig heavy chain variable region (Fragment)	IgH	0.282687	0.000347399	-1.82272	down
A0A2X0SG47	SOS1 (Fragment)	SOS1	0.619611	0.0337653	-0.690565	down
A0A384MDY0	Catenin (Cadherin-associated protein), alpha 1, 102kDa, isoform CRA_b	CTNNA1	0.0598275	0.00644967	-4.06305	down
A0A384NYP3	Epididymis secretory sperm binding protein		0.647199	0.0114447	-0.627719	down
A0A384P5U2	Epididymis secretory sperm binding protein		0.648351	0.00883823	-0.625154	down
A0A7I2YQS4	Peptidyl-prolyl cis-trans isomerase (Fragment)	PPIH	0.470715	0.0423041	-1.08708	down
A0A8C8PZE2	Protein C19orf12 (Fragment)	C19orf12	0.633075	0.00632753	-0.659552	down
A0A8I5KQA5	Phosphofurin acidic cluster sorting protein 2	PACS2	0.641411	0.000218113	-0.64068	down
A8K503	cDNA FLJ76182, highly similar to Homo sapiens ubiquitin-conjugating enzyme E2I (UBC9 homolog, yeast) (UBE2I), transcript variant 1, mRNA		0.569301	0.000658963	-0.812738	down
A8K6X2	cDNA FLJ77992, highly similar to Homo sapiens ADP-ribosylarginine hydrolase, mRNA		0.632097	0.0423723	-0.661782	down
A8K701	cDNA FLJ77574, highly similar to Homo sapiens iduronidase, alpha-L- (IDUA), mRNA		0.544865	0.000142939	-0.876028	down
B2R8I2	cDNA, FLJ93914, highly similar to Homo sapiens histidine-rich glycoprotein (HRG), mRNA		0.550477	3.42199e-05	-0.861245	down
B3KS28	cDNA FLJ35355 fis, clone PUAEN2000152, moderately similar to N-terminal acetyltransferase C complexcatalytic subunit MAK3		0.649714	0.0040344	-0.622123	down
B4DUR7	cDNA FLJ52763, highly similar to Adaptin ear-binding coat-associated protein 2		0.605002	0.000876759	-0.724988	down
B4E1C2	Kininogen 1, isoform CRA_b	KNG1	0.502385	0.0105554	-0.993135	down
B8ZZK5	Phosphodiesterase 6D, cGMP-specific, rod, delta, isoform CRA_a	PDE6D	0.642138	0.00254677	-0.639044	down
D3DUW7	Dynamin-1-like protein	DNM1L	0.620333	0.0248444	-0.688886	down
D7NSP4	MHC class I antigen (Fragment)	HLA-A	0.431938	0.0292444	-1.2111	down
G0X8Q8	MHC class I antigen (Fragment)	HLA-A	0.368834	0.021904	-1.43896	down
G3V1N2	Alpha-globin	HBA2	0.601926	0.02272	-0.732342	down
H3BP35	Diphosphomevalonate decarboxylase (Fragment)	MVD	0.589601	0.00405975	-0.762188	down
I3L0A0	HCG2044781	PEDS1-UBE2V1	0.654921	0.0158507	-0.610607	down
I6L976	Succinate dehydrogenase assembly factor 4, mitochondrial	C6orf57	0.128835	0.0435898	-2.9564	down
O95834	Echinoderm microtubule-associated protein-like 2	EML2	0.641812	0.0028231	-0.639777	down
P00915	Carbonic anhydrase 1	CA1	0.547918	0.00723906	-0.867967	down
P04196	Histidine-rich glycoprotein	HRG	0.387245	0.0316074	-1.36868	down
P26447	Protein S100-A4	S100A4	0.633017	0.00346761	-0.659684	down
P68106	Peptidyl-prolyl cis-trans isomerase FKBP1B	FKBP1B	0.117047	0.0304044	-3.09484	down
Q15027	Arf-GAP with coiled-coil, ANK repeat and PH domain-containing protein 1	ACAP1	0.64808	0.004921	-0.625757	down
Q4F786	Hemoglobin delta Etolia variant (Fragment)	HBD	0.611812	0.0201369	-0.708841	down
Q5T6V5	Queuosine salvage protein	C9orf64	0.593899	0.0137524	-0.751711	down
Q6ZNJ1	Neurobeachin-like protein 2	NBEAL2	0.541757	0.00442791	-0.884283	down
Q6ZT62	Bargin	BARGIN	0.560144	0.0317637	-0.836131	down
Q86WQ0	Nuclear receptor 2C2-associated protein	NR2C2AP	0.441319	0.0361053	-1.18011	down
Q96L92	Sorting nexin-27	SNX27	0.609308	0.0488441	-0.714756	down
Q9BXK5	Bcl-2-like protein 13	BCL2L13	0.35224	0.0175826	-1.50537	down
Q9Y243	RAC-gamma serine/threonine-protein kinase	AKT3	0.644269	0.0115107	-0.634264	down

## Sheet: Middle-aged vs. Young DEP
Protein ID	Description	Gene	Middle-aged vs.Young FC	Middle-aged vs.Young Pvalue	Middle-aged vs.Young log2FC	Middle-aged vs.Young UP.DOWN
A0A024R035	Complement component C9	C9	1.57264	0.0252197	0.653185	up
A0A024R3R2	Geranylgeranyl diphosphate synthase 1, isoform CRA_a	GGPS1	1.73269	0.00445169	0.793014	up
A0A024R3U3	Mitochondrial ribosomal protein L55, isoform CRA_a	MRPL55	1.72967	0.020252	0.790497	up
A0A024R5B6	Farnesylated proteins-converting enzyme 2	RCE1	1.50749	0.0197034	0.592151	up
A0A024R776	CCR4-NOT transcription complex, subunit 4, isoform CRA_a	CNOT4	1.66498	0.0224801	0.735506	up
A0A024RB49	Tar (HIV-1) RNA binding protein 2, isoform CRA_b	TARBP2	1.50888	0.0384542	0.593481	up
A0A024RCJ8	HCG1821276, isoform CRA_a	hCG_1821276	1.54634	0.00117036	0.62886	up
A0A024RDQ7	Mitochondrial translational initiation factor 3, isoform CRA_a	MTIF3	1.54481	0.0144576	0.627431	up
A0A075EKM8	Tyrosine-protein kinase receptor		1.55509	0.0122199	0.636996	up
A0A090N8Q5	NEDD8 ultimate buster-1	NYREN18	1.53168	0.000472977	0.615113	up
A0A0A0MQU4	Selenocysteine lyase	SCLY	1.86565	0.00944111	0.899678	up
A0A0A0MTG2	Cytoplasmic dynein 1 intermediate chain 1	DYNC1I1	2.21562	0.0100082	1.14771	up
A0A0K2GN21	BCKDHB protein	BCKDHB	1.50216	0.00697646	0.587035	up
A0A0S2Z4F1	EGF containing fibulin-like extracellular matrix protein 1 isoform 1 (Fragment)	EFEMP1	1.54681	0.0330536	0.629295	up
A0A0S2Z4Y8	A kinase anchor protein 10 isoform 3 (Fragment)	AKAP10	1.54224	0.018626	0.625027	up
A0A2R8YEL6	Glutamate--cysteine ligase (Fragment)	GCLC	1.65421	0.0237957	0.726147	up
A0A384MEE3	Tubulin beta chain		1.9116	0.00032401	0.93478	up
A0A5C2FVJ7	IGL c1078_light_IGKV1D-17_IGKJ1 (Fragment)		1.91535	0.0400236	0.937606	up
A0A5C2FXA4	IGL c1611_light_IGKV3-11_IGKJ5 (Fragment)		2.49251	0.0155765	1.3176	up
A0A5C2G1H1	IGL c2390_light_IGKV1-39_IGKJ4 (Fragment)		1.98799	0.0202442	0.99131	up
A0A5C2GB04	IGL c602_light_IGKV1-33_IGKJ4 (Fragment)		2.2937	0.0415846	1.19768	up
A0A5C2GBN0	IGL c121_light_IGKV3-15_IGKJ3 (Fragment)		1.86878	0.00352081	0.9021	up
A0A5C2GHJ9	IG c706_heavy_IGHV4-34_IGHD2-21_IGHJ4 (Fragment)		1.6796	0.0277261	0.748117	up
A0A6G7S6R4	MHC class I protein	HLA-B	1.53116	0.0450733	0.614622	up
A0A6Q8PFK8	Heat shock protein beta-1	HSPB1	1.50307	0.0251598	0.587911	up
A0A8I5KZ38	Myosin-10	MYH10	1.58643	0.00201506	0.66578	up
A6NHL2	Tubulin alpha chain-like 3	TUBAL3	1.53357	0.0308996	0.616893	up
A8K651	Complement component 1 Q subcomponent-binding protein, mitochondrial		1.8214	0.0198102	0.865048	up
A8K7D5	cDNA FLJ77349, highly similar to Homo sapiens rabphilin 3A-like (without C2 domains), mRNA		2.11807	0.00684216	1.08275	up
A8MWY0	Endosome/lysosome-associated apoptosis and autophagy regulator family member 2	ELAPOR2	1.5989	0.014473	0.67708	up
B0I1T1	MYO1F variant protein		1.5389	0.0292242	0.621904	up
B3KML9	Tubulin delta chain		1.60119	0.00123501	0.67914	up
B3KNM0	cDNA FLJ14916 fis, clone PLACE1006958, highly similar to Heat shock 70 kDa protein 4L (Fragment)		1.50692	0.00892376	0.591607	up
B3KTD5	cDNA FLJ38083 fis, clone CTONG2016408, highly similar to UBX domain-containing protein 2		1.86794	0.02736	0.901451	up
B4DGH7	cDNA FLJ58169, highly similar to Anaphase-promoting complex subunit 2 (APC2)(Cyclosome subunit 2)		1.65242	0.00672034	0.724583	up
B4DK40	cDNA FLJ50786, highly similar to Synaptotagmin-11		2.01998	0.00518275	1.01434	up
B4DKA4	Elongator complex protein 3	ELP3	6.71718	0.0169534	2.74786	up
E9PEJ6	Phospholipid-transporting ATPase	ATP11A	1.94369	9.75554e-05	0.958798	up
E9PGT3	Ribosomal protein S6 kinase	RPS6KA1	1.89051	0.00609281	0.918776	up
F5H5R8	Arylamine N-acetyltransferase	NAT1	1.72966	7.51696e-05	0.790486	up
F8WD64	Protein stum homolog	STUM	1.63875	0.00212186	0.712593	up
G0X8Q8	MHC class I antigen (Fragment)	HLA-A	2.10515	0.0259661	1.07393	up
J3KS54	Protein flightless-1 homolog	FLII	2.0129	0.0401088	1.00928	up
L7RSM2	Mitogen-activated protein kinase 14	MAPK14	1.54204	0.00164861	0.624843	up
O43324	Eukaryotic translation elongation factor 1 epsilon-1	EEF1E1	1.50756	0.000595646	0.592217	up
O94927	HAUS augmin-like complex subunit 5	HAUS5	1.5403	0.000622988	0.623209	up
P31947	14-3-3 protein sigma	SFN	1.50064	0.00513345	0.585574	up
P51116	RNA-binding protein FXR2	FXR2	1.83991	0.00362541	0.879636	up
Q06033	Inter-alpha-trypsin inhibitor heavy chain H3	ITIH3	1.99652	0.0222239	0.997485	up
Q5JVS0	Intracellular hyaluronan-binding protein 4	HABP4	2.24284	0.00602174	1.16533	up
Q6MZQ6	Uncharacterized protein DKFZp686G11190	DKFZp686G11190	2.63726	0.00805672	1.39904	up
Q6P4A7	Sideroflexin-4	SFXN4	2.0032	0.0172077	1.00231	up
Q7L4E1	Mitoguardin 2	MIGA2	1.80541	0.0112209	0.852323	up
Q8N5G0	Small integral membrane protein 20	SMIM20	1.52781	0.0229851	0.611461	up
Q8NHG7	Small VCP/p97-interacting protein	SVIP	2.1287	0.00953499	1.08997	up
Q8TEB9	Rhomboid-related protein 4	RHBDD1	1.56598	0.0446168	0.647064	up
Q8WXE0	Caskin-2	CASKIN2	1.67055	0.0361609	0.740326	up
Q96AG3	Mitochondrial outer membrane protein SLC25A46	SLC25A46	1.71475	0.00150115	0.778001	up
Q96NA2	Rab-interacting lysosomal protein	RILP	1.54052	0.00161399	0.623422	up
Q9P0N8	E3 ubiquitin-protein ligase MARCHF2	MARCHF2	9.39729	0.00255771	3.23225	up
A0A024QZZ7	Histone H2B	HIST1H2BD	0.545592	0.0379121	-0.874107	down
A0A024R577	Transmembrane 7 superfamily member 2, isoform CRA_a	TM7SF2	0.60946	0.0305612	-0.714397	down
A0A024R687	Pleckstrin homology domain containing, family C (With FERM domain) member 1, isoform CRA_b	PLEKHC1	0.56643	0.0223362	-0.82003	down
A0A024R7D5	Low density lipoprotein receptor (Familial hypercholesterolemia), isoform CRA_b	LDLR	0.6125	0.0313692	-0.707218	down
A0A024RBA1	Transmembrane protein 19	TMEM19	0.569467	0.0178788	-0.812316	down
A0A1S5UZ39	Hemoglobin subunit alpha	HBA2	0.594789	0.0302981	-0.749549	down
A0A3S8UZ26	Truncated HbA2 (Fragment)	hba2	0.446555	0.00835355	-1.16309	down
A0A449C198	IGKV1-16*01_S5969 (Fragment)	IGKV1-16	0.500965	0.00973589	-0.997219	down
A0A7S5BYL0	IGH c651_heavy_IGHV3-23_IGHD3-22_IGHJ4 (Fragment)		0.147144	0.0135134	-2.7647	down
A0A7S5C1M4	IGH c70_heavy_IGHV3-7_IGHD2-2_IGHJ4 (Fragment)		0.594821	0.0147171	-0.749473	down
A0A804HLD6	Selenoprotein N	SELENON	0.643208	0.00378157	-0.636642	down
A0A8I5KNT2	Sodium/potassium-transporting ATPase subunit beta	ATP1B1	0.601796	0.00320464	-0.732654	down
A0N071	Delta globin	HBD	0.610111	0.0170846	-0.712856	down
A6QL63	Ankyrin repeat and BTB/POZ domain-containing protein BTBD11	BTBD11	0.620608	0.0477437	-0.688245	down
A8K1T7	Cytochrome P450		0.555828	0.0122723	-0.847289	down
B3KW52	cDNA FLJ42145 fis, clone TESTI4000228, highly similar to Mus musculus ubiquitin family domain containing 1 (Ubfd1), mRNA		0.587474	0.00158428	-0.767403	down
B4DM26	cDNA FLJ57322, highly similar to Homo sapiens lysocardiolipin acyltransferase (LYCAT), transcript variant 1, mRNA		0.653621	0.0133829	-0.613474	down
D6RD26	UPF0462 protein C4orf33 (Fragment)	C4orf33	0.537287	0.00623479	-0.896235	down
D9YZU5	Beta-globin	HBB	0.608816	0.0377254	-0.715921	down
F5GZG1	Ras-related protein Rap-1b (Fragment)	RAP1B	0.652051	0.0213569	-0.616943	down
G3V1N2	Alpha-globin	HBA2	0.56956	0.0269598	-0.812081	down
P0CG34	Thymosin beta-15A	TMSB15A	0.51801	0.0439122	-0.948947	down
P16401	Histone H1.5	H1-5	0.502279	0.0104495	-0.993439	down
P36405	ADP-ribosylation factor-like protein 3	ARL3	0.656406	0.0245109	-0.60734	down
Q14353	Guanidinoacetate N-methyltransferase	GAMT	0.647134	0.0180774	-0.627863	down
Q53F35	Acidic (Leucine-rich) nuclear phosphoprotein 32 family, member B variant (Fragment)		0.641986	0.0154733	-0.639387	down
Q58FF6	Putative heat shock protein HSP 90-beta 4	HSP90AB4P	0.354132	0.00999864	-1.49764	down
Q5TEC6	Histone H3-7	H3-7	0.556316	0.0159018	-0.846024	down
Q8IVP5	FUN14 domain-containing protein 1	FUNDC1	0.628714	0.0193289	-0.669523	down
Q96EM0	Trans-3-hydroxy-L-proline dehydratase	L3HYPDH	0.624154	0.0400972	-0.680026	down
Q9NQ89	Protein C12orf4	C12orf4	0.545412	0.0485878	-0.874581	down
Q9UE57	Platelet-derived growth factor subunit B (Fragment)		0.587595	0.0196344	-0.767106	down
V9H1D9	Alpha globin		0.59978	0.0482736	-0.737494	down

## Sheet: 34 Overlapped proteins
Middle-aged vs Young and Old vs Young overlapped proteins
Protein	Description	Gene	Old_1	Old_2	Old_3	Old_4	Old_5	Old_6	Old_7	Old_8	Old_9	Old_10	Middle_1	Middle_2	Middle_3	Middle_4	Middle_5	Middle_6	Middle_7	Middle_8	Middle_9	Middle_10	Young_1	Young_2	Young_3	Young_4	Young_5	Young_6	Young_7	Young_8	Young_9	Young_10
Q06033	Inter-alpha-trypsin inhibitor heavy chain H3	ITIH3	16487.4	30516	18580.7	31313.6	49867.7	63372.1	68662.5	17778.3	61211.4	69469.3	58807.9	14857.7	26467.7	15930	20720.9	48379.3	25109.5	62929.7	60486.2	64473.2	15593.1	15372.7	19603.3	9647.08	8071.19	21127.8	57431.9	16242.4	16011.4	20327.6
Q7L4E1	Mitoguardin 2	MIGA2	42087.8	8223.05	34206.3	12544.2	19702	31583.9	31005.5	0	16174.3	27790.6	11982.2	26193.1	0	0	0	17138.3	19299.3	12032.7	24369.1	0	0	13746.6	0	5223.01	11742.9	0	8163.4	8734.49	15831.3	8296.84
A0N071	Delta globin	HBD	1.21112e+06	340844	1.0373e+06	984207	1.02202e+06	1.67462e+06	2.0096e+06	1.49744e+06	534051	633275	1.068e+06	1.1264e+06	876849	1.21949e+06	1.74125e+06	999864	2.22191e+06	1.93357e+06	1.13519e+06	2.64886e+06	1.85633e+06	4651089	3.37831e+06	2.59245e+06	1.32566e+06	1.6636e+06	2.4302e+06	2748691	1.71037e+06	2182082
Q8TEB9	Rhomboid-related protein 4	RHBDD1	33089.9	33957.2	90166.6	43562.3	89508.6	39890.4	59326.3	38195.1	75367.1	41574.6	35554.6	60403.3	25437	70659.6	26836.5	27620.2	51370.2	28607.1	44638.7	18336.2	34590.6	43723.1	17934.5	22523.1	22344.7	14252.6	10991	35456.7	12454.6	34431.8
B3KML9	Tubulin delta chain		2798740	2.0868e+06	3.36539e+06	3.8847e+06	6063888	3.43496e+06	2631158	1.43756e+06	6387912	3.48576e+06	3.56925e+06	3.87052e+06	2.60169e+06	4.14991e+06	2.66603e+06	1.94487e+06	2321624	2926503	3.7373e+06	2.07914e+06	2443179	2766405	1.45451e+06	2199012	1576129	1.59277e+06	1.30449e+06	2.00845e+06	1458450	1.84956e+06
J3KS54	Protein flightless-1 homolog	FLII	14623.3	0	21824	19649.8	38754.6	37673.3	35652.2	0	37394.3	0	27021.9	0	0	28905.2	14423.5	6782.38	18802.2	0	28241.8	0	13773	11484.1	0	11785.8	3477.59	0	0	10888.3	0	0
E9PEJ6	Phospholipid-transporting ATPase	ATP11A	24215.3	61547.8	13177.1	29935.5	12707.8	22536.7	18964.5	30949.8	22299.5	19527.9	24321.6	28161.3	36438.6	22353	29063.6	27138.4	23010.6	25546.2	20712.8	17928.3	13618.7	5476.58	12262.7	8559.98	28282.1	11023.4	13825.8	12640.6	12715.9	12620.5
G3V1N2	Alpha-globin	HBA2	13329475	6.59988e+06	13854211	13043649	10145867	10269845	21844032	9601901	3.02657e+06	3406126	8887611	18941828	12384585	12084880	21051462	10871746	18047476	24450058	16759143	31163250	17120306	57640828	53368580	42712548	17222820	30629718	20226074	25773238	19959532	21972832
D9YZU5	Beta-globin	HBB	74147336	35497076	80890520	82579864	65443900	69996376	123786488	65827684	26238456	25845956	49429912	111345840	68804264	70572344	106896816	65234756	88929072	116959984	95725376	170284288	86917048	290571296	262554352	209743424	80230424	149913984	125858408	130785248	79730800	134544784
E9PGT3	Ribosomal protein S6 kinase	RPS6KA1	14079.8	0	19895.8	20196.7	17580.8	21654.7	21572.5	15553.7	11939.3	28978.8	18133.1	28704.7	22642.1	24051	23990.2	19077.2	18459.8	3158.86	21319.2	18381	7856.54	14560.2	12739.7	7371.02	264.564	21985.7	16670.1	11080.2	1139.88	11022
B3KW52	cDNA FLJ42145 fis, clone TESTI4000228, highly similar to Mus musculus ubiquitin family domain containing 1 (Ubfd1), mRNA		0	9150.52	0	5200.23	0	5930.94	11031.8	4580.77	0	6157.79	8442.11	2926.67	3102.7	4447.47	9605.66	10622.4	3463.07	7763.39	7821.52	6357.69	0	12894.7	0	10788.7	11342.9	9780.12	10889.3	0	12697.4	8524.16
Q96AG3	Mitochondrial outer membrane protein SLC25A46	SLC25A46	76325.9	38049	93319.1	109848	73335.1	80505.4	108020	0	106560	87161.5	84679.3	64350.4	64168.6	114499	69729.1	60056.1	0	83433.3	85020.7	65014.4	38093.4	60864.9	22852.7	56845	55209.4	53421	17250.8	72595.7	18348.3	52235.2
A6NHL2	Tubulin alpha chain-like 3	TUBAL3	112147	81703.9	122608	244195	122773	75941.5	70261	102990	114165	323582	159128	82187.4	88631.9	199924	140342	151351	134808	66856.4	57438.1	78975.8	88669.7	66137.1	60189.7	120914	72117.1	93428.9	92866.9	50842.2	44419.8	66586.6
A0A0S2Z4Y8	A kinase anchor protein 10 isoform 3 (Fragment)	AKAP10	6350.1	12441.3	22128.2	23674.2	22555.2	18401	8536.42	0	26788.6	24617.8	14155.5	24261.2	12089.7	25036	17576.4	7725.27	21207.4	15569.2	9231.99	17581.2	13638	18704.6	9033.96	8621.79	9684.21	7872.93	10316.6	14520.5	9016.87	5210.59
A0A024RDQ7	Mitochondrial translational initiation factor 3, isoform CRA_a	MTIF3	17948.1	11098.4	24531.2	12949.4	7439.23	26421.7	24754.3	22412.3	37482.7	20168.4	15958.6	22956	13745.4	21901.4	14115.6	14137.2	24510.9	15499.1	19909	13062.6	5626.84	0	7527.82	8552.97	17523.7	5495.37	7596.83	17197.7	13087.2	19809.3
A0A5C2GB04	IGL c602_light_IGKV1-33_IGKJ4 (Fragment)		25589.1	26448.9	0	0	0	9310.47	26692.9	37434.3	0	27580.4	0	14267.6	0	9345.63	0	0	28254.5	15421.9	0	14492.2	9269.87	6433.7	5608.58	0	0	9534.91	7563.07	6643.6	0	4863.32
B4DKA4	Elongator complex protein 3	ELP3	198353	156971	79971.4	0	140793	95982.2	64535	34017.2	110462	26978.4	23189.8	0	93043.7	2520.92	139691	69244	0	3129.68	101302	116076	8650.16	0	1930.18	0	10731.5	1566.22	17338.7	0	0	20991.6
A0A6G7S6R4	MHC class I protein	HLA-B	284270	172526	410200	181963	227321	368425	229865	276381	154303	178323	218274	115553	130674	365175	152566	160802	220334	404119	242932	257300	178234	125649	201410	63352.8	134096	272623	62807.3	122997	186260	133628
O43324	Eukaryotic translation elongation factor 1 epsilon-1	EEF1E1	40805.3	50656.5	60351.7	55702.7	71958.2	52072.3	53743.4	33511.4	83509.7	82877.7	53600.2	61913.6	48531	81612.3	52931.6	55363.5	47791.4	53513.7	63462.6	48273.5	44223.6	52912.9	45529.8	20673.5	45581.4	34549.8	40811.2	38003.6	24264.6	29549.1
A0A7S5BYL0	IGH c651_heavy_IGHV3-23_IGHD3-22_IGHJ4 (Fragment)		10830.7	14395.3	26730.8	0	23627.1	32976.6	79893.2	95556.7	113933	68890.8	65957.9	7060.24	0	48951.7	53569.8	0	28768.3	6738.65	0	0	307688	338938	244667	0	0	0	250744	0	53201.4	0
A0A5C2GBN0	IGL c121_light_IGKV3-15_IGKJ3 (Fragment)		111285	56810.7	68972.6	26635.5	2792.03	99739.3	163589	79350.6	42679.3	60325.9	40280.9	0	37928.5	35575.2	35194.5	41930.5	35691.6	67465.8	38594.2	77945.3	46316.7	28952	12895.3	11287.5	33635.9	31824.3	22476	26695.7	20029.9	10018.4
P51116	RNA-binding protein FXR2	FXR2	4178.84	10191.8	8554.46	10260	17055	10260.8	5526.61	0	22719.4	18962	10922.7	18107.6	9030.3	15790.5	7612.3	14939.1	5901.07	7453.95	9558.74	8274.48	9873.82	6597.99	8254.95	6199.2	4542.95	6226	5623.73	5377.52	2584.75	3195.14
V9H1D9	Alpha globin		391351	130278	402786	395529	313279	354557	688083	318387	114928	117652	275868	598706	122091	346474	584378	324524	475459	647954	478011	889792	445033	1.52193e+06	1.39838e+06	1165630	378154	759538	603944	623308	417616	594801
A0A5C2G1H1	IGL c2390_light_IGKV1-39_IGKJ4 (Fragment)		31911.1	23248.6	24482.7	14959.4	8742.36	0	27788.4	38650.6	23307.5	17222.3	20586.5	0	0	8115.04	15806.1	6459.3	7480.43	15582.4	0	14869.1	0	4852.22	0	6170.39	0	0	6946.11	0	7018.55	6954.18
B0I1T1	MYO1F variant protein		17791.7	18938.1	25259.2	31879.3	29348	17603.9	16904.8	23682.7	25105.5	31109.4	23468.4	20567.8	33208.4	21761.6	23878.2	7203.24	13988	14269.4	25922.8	22624.7	23587.3	9628.86	17269.6	21674	8509.98	19179	11329.5	9758.89	5701.84	7802.49
B3KTD5	cDNA FLJ38083 fis, clone CTONG2016408, highly similar to UBX domain-containing protein 2		24018.8	0	39111.3	41286.1	58386	15370.1	34821.2	0	73476.3	0	51105.7	19928.9	0	34905.7	0	0	34167.5	18239.7	34879	0	13024.2	14777.2	0	17847.7	0	0	0	24194.5	0	16359.3
A0A5C2GHJ9	IG c706_heavy_IGHV4-34_IGHD2-21_IGHJ4 (Fragment)		49871.8	12317.5	12720.1	14833.6	21913	0	27196.7	36000.3	17387.6	17642.8	6760.88	0	10605	0	0	0	15933.7	12950.9	0	16518.5	0	0	5122	0	5818.13	0	6824.55	11281	6499.88	9300.12
A0A024R035	Complement component C9	C9	64749.7	34286.8	36410.1	38155.8	31181.3	28123.5	63287.6	28524	39051.5	33656.6	24577.8	17177.1	41456.9	24606.1	23899.2	19422.6	51258.1	29102.9	25312.4	42133.2	21164.6	22340.9	39319.5	14061.6	9584.29	13538.7	14953.3	24030.1	11811.4	19288
A0A024R776	CCR4-NOT transcription complex, subunit 4, isoform CRA_a	CNOT4	9524.05	12178.3	9167.62	10973.5	9632.26	10646.7	8670.89	10480	9644.19	8615.38	8336.38	10652.8	0	9588.75	11833.8	10030.4	7486	14405	0	8840.57	0	0	0	10350.3	9830.63	5803.89	5020.57	1808.11	8852.61	993.263
Q8NHG7	Small VCP/p97-interacting protein	SVIP	17689.6	0	50302.3	46711.3	69011.1	0	32152.2	0	119161	0	39090.1	0	0	43629.9	0	13200.1	34391.2	20304.4	35315.5	21164.7	11860	0	0	10124.9	12132.8	14707.2	0	22301.2	9837.95	16323.4
A0A384MEE3	Tubulin beta chain		113271	75394.6	132436	140524	218820	143378	92937.6	43774.5	240459	123749	136024	156387	91111.8	164898	96911.4	80382.8	98967.4	104009	138702	65980.8	66685.6	95004.9	52008.9	80164.5	49347.5	46531.6	31785.8	75212.4	49613.8	46538.6
Q53F35	Acidic (Leucine-rich) nuclear phosphoprotein 32 family, member B variant (Fragment)		3310.89	3796.48	1680.37	0	0	1687.16	0	0	0	0	3696.58	0	3105.62	2214.46	4063.5	0	4522.37	0	3265.03	2678.15	2942.6	0	0	0	6193.11	0	0	6510.63	5763.96	4787.12
A0A1S5UZ39	Hemoglobin subunit alpha	HBA2	33333918	16223841	32947286	35632196	26392516	29839998	54946032	27092680	10961982	10371737	23166072	49059620	32248734	30760688	50024300	28535812	42801916	60079668	41246160	79086600	40664884	134386096	124996216	103182128	39379040	69215288	55644772	61056580	44638080	61566776
Q14353	Guanidinoacetate N-methyltransferase	GAMT	13385.9	20619.2	27088.8	39214.9	22705.6	45019.2	19210.5	38163.1	31082.4	13473.3	34540.4	20852.6	15037.2	26763.1	44048.2	34994.7	26733.2	0	21534.6	35156.8	16206	19936.5	52064	42691.6	40207.4	60369.9	48509.7	45528.5	62650.1	57666.2

## Sheet: 187 Overlapped proteins
Old vs. Middle-aged and Old vs. Young overlapped proteins
Protein	Description	Gene	Old_1	Old_2	Old_3	Old_4	Old_5	Old_6	Old_7	Old_8	Old_9	Old_10	Middle_1	Middle_2	Middle_3	Middle_4	Middle_5	Middle_6	Middle_7	Middle_8	Middle_9	Middle_10	Young_1	Young_2	Young_3	Young_4	Young_5	Young_6	Young_7	Young_8	Young_9	Young_10
S6BGD6	IgG L chain	0	1882834	1.76933e+06	1.87774e+06	1.56399e+06	809596	1.25625e+06	1.9881e+06	3.43158e+06	1.56391e+06	1.19198e+06	724965	875906	655052	625072	411190	621375	1.27891e+06	1.27255e+06	935997	1446900	700527	919217	538915	469810	1.03328e+06	368248	369324	585769	659234	576170
B2R4C9	cDNA, FLJ92044, highly similar to Homo sapiens death-associated protein (DAP), mRNA	0	2062.85	0	0	3184.58	1256.43	0	1572.7	0	1257.35	2067.82	928.112	432.63	0	989.906	0	1033.69	0	1081.21	1258.66	693.724	0	1447.18	0	0	0	1073.29	687.216	909.143	806.893	982.104
B3KS28	cDNA FLJ35355 fis, clone PUAEN2000152, moderately similar to N-terminal acetyltransferase C complexcatalytic subunit MAK3	0	3984.37	2476.28	1533.02	3113.66	2897.38	3486.58	3411.02	1104.57	1801.13	2950.67	0	0	3684.08	4753.13	3288.53	4265.17	4212.7	0	4507.59	0	4433.62	5512.91	3652.62	6990.39	0	0	0	3406.94	3161.01	0
A0A5C2G7D4	IGL c338_light_IGLV3-25_IGLJ1 (Fragment)	0	79865.3	57987.9	129815	60440.7	107115	53997.3	116253	112565	56078.6	68633.4	2277.8	0	0	60053.2	16178	107799	0	0	40481.7	31614.9	27738.7	47867.4	0	21629.3	30126.9	38709.8	0	18026.5	26979.3	0
Q9BSF0	Small membrane A-kinase anchor protein	C2orf88	68243.4	141573	166713	221304	322837	248503	63556.9	108178	138267	113116	80093.7	101042	98277.8	94114.2	80430.3	97275.6	80867.2	80792.4	64822.5	85029.5	64961.6	67975.9	38503.1	64998.7	67398.7	71875.4	133410	79897.3	66131.5	83311.9
B2RA39	cDNA, FLJ94686, highly similar to Homo sapiens complement factor H-related 5 (CFHL5), mRNA	0	145039	0	48385.4	52527.1	98848.5	90648.4	96977.2	69726.3	58134.5	9962.67	24530.5	0	0	0	0	0	18160.4	26000.7	21161.6	52918.3	37771.5	18282	13713.1	46108.2	13775.8	0	33849.6	55671.4	17554.3	0
A0A384NKM6	Beta-2-glycoprotein 1	APOH	4290695	1.49133e+06	5296863	2.06376e+06	2324376	2.14681e+06	2.87231e+06	3.73788e+06	4.70278e+06	1.06264e+06	2.22979e+06	1.21021e+06	1.00147e+06	1.95974e+06	1.05592e+06	729577	2.4192e+06	1.35499e+06	1349767	743964	1.65621e+06	2.31061e+06	750498	920184	1.00272e+06	657814	498948	1.67289e+06	696882	1.18322e+06
A0A7T0PWU2	Immunglobulin heavy chain variable region (Fragment)	0	120983	92273.9	78779.4	0	0	63430.9	107689	270352	59687.2	70671.7	35404	0	0	33812.8	0	17211.2	56260.1	39012.8	24315.2	0	30822.4	65334.8	23503.9	0	13380.6	18665.2	26527.7	23559.6	23291.5	26555.9
P01023	Alpha-2-macroglobulin	A2M	1962788	720606	879077	564000	663781	805081	1984249	1.83091e+06	943538	848285	145473	536292	136733	349688	304553	396449	323272	568850	465813	265704	155241	300110	273970	130761	480971	450827	307849	464395	462395	519264
A0A5C2GVI6	IG c1327_light_IGLV2-23_IGLJ2 (Fragment)	0	77963.3	79599.3	91716	12948.9	17650.7	34683.1	77539.5	113827	30478.2	17860.8	11987.5	0	18581.1	27627.1	17941.9	9887.29	0	31975.7	10046.3	27361.9	30891.3	31981.2	7055.52	17288.3	16644.7	0	8097.33	29629.3	0	11169
Q9UII2	ATPase inhibitor, mitochondrial	ATP5IF1	330080	288163	636892	430569	428310	331346	273736	748551	566225	549157	65522.3	538286	158680	189624	44953.7	272688	26586.8	28101	105783	170112	270992	295810	84383.7	30125.6	27858.1	29855.8	207609	38710.1	21531.3	34994.7
G3V1N2	Alpha-globin	HBA2	13329475	6.59988e+06	13854211	13043649	10145867	10269845	21844032	9601901	3.02657e+06	3406126	8887611	18941828	12384585	12084880	21051462	10871746	18047476	24450058	16759143	31163250	17120306	57640828	53368580	42712548	17222820	30629718	20226074	25773238	19959532	21972832
A0A5C2GW97	IG c1112_light_IGKV1-5_IGKJ1 (Fragment)	0	16423.1	0	23082.9	13493	13719.5	13239.7	25707.8	19556.7	12085.2	14392.7	0	0	6044.71	0	0	0	0	0	6366.67	11327.7	6999.94	11549.1	0	0	0	0	6454.57	7166.81	13647.9	0
A0A024RAB9	Adiponectin A	ADIA	199664	59177.7	183133	104587	69335.7	104416	254045	415039	215277	79888.8	87875.1	215478	31794.7	72191.7	45768.8	25641.3	114071	87543.9	53684	32846.4	71005.9	99222.9	44439.4	55266.6	91979.1	42221.8	33761.2	37119.2	44217	41549.1
A0A7S5C1B4	IGH c2226_heavy_IGHV1-2_IGHD1-20_IGHJ6 (Fragment)	0	46693	20055	30535.7	0	8221.46	14756.2	30385.8	50742.7	14581.9	29875.5	24444.7	11322.6	12943	15942.4	0	7844.37	5501.67	0	7899.22	13785.4	17166.5	17546.4	11082.1	12768.9	0	9025.88	14650.3	6802.36	7489.69	11422.5
P13533	Myosin-6	MYH6	168702	160086	183445	249465	416373	275069	400077	15953.2	34904.7	19307.7	1766.08	11041.1	4150.17	11575.7	11073.1	7335.95	186078	7974.95	8949.87	55515.9	42281.6	18095	5296.39	3653.63	49259.6	20650.9	21532.8	12243.3	2843.02	0
A0A5C2GLY3	IG c366_heavy_IGHV3-7_IGHD1-26_IGHJ4 (Fragment)	0	45824.8	43531.9	134416	57558.1	73050	117893	95636.5	173272	37139.7	67874.8	32764	22508.1	0	22191.8	15291	22207.4	0	0	0	92585.8	147286	56074.6	42515.5	21078.4	29105.5	28339.9	24941	27679.5	21740.7	29489.5
A0A5C2G1Y7	IGL c3298_light_IGKV3-20_IGKJ1 (Fragment)	0	369851	184221	280343	117750	172331	165560	334871	406207	165701	163345	160900	117873	102989	119154	68701.8	90835.2	135256	170666	109592	156553	112976	145470	110476	95779.9	107372	84222.1	113732	86130.1	113244	73440.4
A8K3H0	cDNA FLJ75548, highly similar to Homo sapiens microfibrillar associated protein 5 (MFAP5), mRNA	0	7622.13	14365.6	11345	11158.3	9401.12	6165.97	19623.4	14238.4	18125.8	16389.6	5207.93	5235.8	4245.95	7696.92	10451.2	2386.15	1550.75	4488.23	6700.13	5809.06	8966.45	5626.21	0	8776.84	7204.82	7910.24	7401.86	9275.03	4728.92	6477.83
A0A024R183	PCTAIRE protein kinase 1, isoform CRA_b	PCTK1	0	17403	14853.6	0	20712.5	8166.89	0	0	10461.7	19065.5	7160.33	9388.73	0	15534.5	6651.56	0	6489.51	0	9251.86	14083.6	11305.6	0	5922.54	5964.86	4290.62	0	10928.9	4316.67	5821.6	4308.54
A8K6X2	cDNA FLJ77992, highly similar to Homo sapiens ADP-ribosylarginine hydrolase, mRNA	0	15924.5	6654.12	4480.98	10142	0	4729.34	20548.9	0	9728.27	0	23226.3	8264.06	15739.7	16550.8	17408.1	6920.67	19628.1	19853.2	19650.1	15952.8	11052	24294.5	25785	21461.7	18698.8	24915.9	19904.6	15186.2	30655	23390.6
A0A1W6IYJ0	N90-VRC38.03 heavy chain variable region (Fragment)	0	128505	102516	60759.3	38674.4	22865.9	41976.4	88472.8	162701	41651.2	49744.3	23833.2	14053.2	32976.5	0	41944.4	20748.7	50410.4	52922.2	34254.7	40719.3	58338	30420.1	31613.1	23427.5	52473.7	22491.3	29013.8	32758.9	19967.8	14859.3
D6RD17	Immunoglobulin J chain (Fragment)	JCHAIN	180074	177054	252064	62061.3	92960	144014	200518	444289	101338	55068.4	61489.6	69821	44757.1	49135.8	40377.4	29612.7	121621	71716.9	24417.5	70220.9	76468.1	65935.2	31357	25681.9	68936.6	34460.6	46588.4	56582	86237.3	42596.1
A0A348GSH7	Serpin peptidase inhibitor clade G member 1	SERPING1	379060	145319	325344	226412	113500	216144	341795	242758	397710	197554	100055	110521	68795	94932.5	61440	59847.6	136749	146214	143929	91956.9	145020	193010	112443	53133.1	86181	76359.1	51840.9	76812.1	54168.3	104967
A0A024RAA7	Adiponectin B	ADIB	350799	99802.8	341694	176673	118098	202807	487311	767306	412645	140333	165712	428753	70252.3	131310	83476.9	45080.7	215071	157895	105833	59288.5	120448	196827	79765.7	107600	177365	86543.1	58761.6	66132.8	98009.2	75688.2
A0A5C2FTQ2	IGL c361_light_IGLV3-25_IGLJ2 (Fragment)	0	123189	199009	207216	143241	87109.2	141925	222509	251642	154712	84535.9	25426.7	74265.7	66344.4	84453.5	70222.2	53525.7	234874	36870.7	97803.7	102522	109703	119760	89497.9	28406.8	48789.3	70633.7	82702.8	37142.6	112969	41516.7
A0A384N669	Lumican	0	29468.3	13240.7	14466.4	14196	10427.3	14011.9	23882.7	19206.7	14481.6	11787.5	8611.81	11823.7	10290.1	12354.1	11752.5	7151.99	9517.51	18847.2	8788.01	8913.04	8813.29	11412.8	7794.81	6878.07	11098.8	10068	6818.5	10072.2	13046.7	9716.22
B4E1C2	Kininogen 1, isoform CRA_b	KNG1	17888.9	0	26209.5	21416.5	14920.7	22410.9	33727.7	41838.5	16789.2	13669.7	75635.3	77736	18848.5	53534.3	27996.6	25888.9	70334	37717.2	45945.7	28318.8	54173.4	88371.9	45564	62001.3	28672.3	24512.6	44641.8	56888	18212.1	48138.1
A0A5C2FX88	IGL c1591_light_IGKV2-30_IGKJ4 (Fragment)	0	967786	374445	785343	0	403249	418677	721550	789907	300378	382423	323093	38449.8	149317	298733	156660	160592	338235	335917	234226	275935	299952	0	0	172792	252058	247082	441175	274340	213047	209610
A0A0A0MRN0	Pre-mRNA-splicing factor 38B	PRPF38B	21065	27122.3	27981.5	24002.5	24785	0	0	0	18831.8	0	0	467.007	26030.5	22725.1	10277.1	12542.6	0	8240.65	17485.3	1665.98	24609.1	12837.1	23422.9	13639.7	15031.5	960.344	15265.1	15212.7	19007.2	16584.6
A0A5C2GJ51	IG c360_light_IGKV3-20_IGKJ2 (Fragment)	0	142514	43175	122567	11537.1	72944.9	55129.7	129320	86013.4	71835.8	34676.8	10338	11518.1	11835.2	25534.8	9787.39	16323.1	21498	33255.3	0	26194.7	0	36711.9	14797.8	10185	15277.7	15230.2	61172.1	10383.1	43352.7	0
A0A0D9SEY7	Four and a half LIM domains protein 1 (Fragment)	FHL1	19843.5	21502.7	17145.8	28398.3	11639.9	19508.8	16971.3	7776.04	11163	40431.5	24619.4	26709.7	33122.1	35525.9	41120.3	37829.2	24902.8	23858.9	24826.7	45722.5	43001.8	22476.2	35675	23229.5	48816.2	37956.6	32269.6	40260.6	29220.8	39474
A0A286YEY4	Immunoglobulin heavy constant gamma 2 (Fragment)	IGHG2	21547132	10990742	10048100	4.89534e+06	5375386	10499363	14445680	18460224	3968783	9525219	6948704	2.38287e+06	1.65873e+06	2.65737e+06	4492372	1.61301e+06	5760531	6476336	4322236	4390582	4843888	7790778	2.92004e+06	3.98311e+06	5.14095e+06	4.44497e+06	5060932	4253043	5.26271e+06	4306859
A0A5C2FV99	IGL c534_light_IGKV3-15_IGKJ3 (Fragment)	0	116423	97085.4	78447.2	52376.5	62307.9	54562.6	145499	142781	78795.9	52273.4	66986.4	43851.8	33937.4	49203.8	34904.1	25340.5	70616.7	63999.4	53724	42150.5	35551.5	58425	41991.2	30949	35605.5	47767.5	39801.3	36186.6	15455.8	25936.5
Q13232	Nucleoside diphosphate kinase 3	NME3	229292	358568	608504	579816	976797	1.76054e+06	1.22428e+06	40183.6	35878.9	56825	16667.4	24126.9	14804.8	15223.4	30479.6	27288.2	19696.9	20935.8	15290.7	15506.9	15858.3	15549.1	8424.34	31059.5	21079.9	32989	38710.5	31085.2	11257.8	20999.2
A0A5C2GF55	IG c1064_heavy_IGHV3-73_IGHD6-6_IGHJ6 (Fragment)	0	195395	127964	148721	90026	70362.1	126067	124837	237772	103372	106047	94189.5	105297	41754.8	0	48203.1	67640.9	144433	104879	82810.3	100006	112111	56087	0	0	39869.5	60604	79616.7	142385	57931.7	0
A0A384NYP3	Epididymis secretory sperm binding protein	0	48991.2	49622.3	26083.9	59643.2	30081	39870.2	53462.8	37048.8	25673.3	29942.4	67782.3	55210.7	31822.1	34189.6	92243.1	95583	58271.8	73524.1	57396.6	52672.2	37106.9	56372.5	64402.3	74891.6	58335.9	44521.5	81943.2	64921.2	116417	76443.1
P23142	Fibulin-1	FBLN1	11655	10586.5	7256.63	8922.53	6286.1	8948.43	10444.1	9676.92	6976	11903.4	2193.28	0	1710.76	0	0	5247.64	0	8009.72	5778.66	2855	1775.37	3167.6	0	395.612	2421.15	4585.28	0	0	0	2551.8
Q6N092	Uncharacterized protein DKFZp686K18196 (Fragment)	DKFZp686K18196	4.43219e+06	1.42857e+06	1.82668e+06	1031490	1.29126e+06	2.78354e+06	5.18381e+06	2902762	1.13722e+06	2.50904e+06	812784	1.03493e+06	392673	711977	510293	362507	973858	1544667	434248	1.68669e+06	686439	1.49048e+06	1.01828e+06	452994	787716	786366	426001	1.42891e+06	682655	332214
P48740	Mannan-binding lectin serine protease 1	MASP1	22493.2	26249.3	37853	34043.7	37724.8	32456.5	50979.1	41850.1	30486.1	19834.2	17365.3	23748.2	20588.9	18597.7	18032.2	11643	30802.9	25050	27340.7	13583.5	22626.4	26036.2	33426.4	18091.8	23772.3	19648.8	17557	16795.3	20035.4	8045.6
A0A384MDQ7	Epididymis secretory sperm binding protein	0	2.99896e+06	937937	1.1829e+06	880126	772373	1.07637e+06	2230191	1486260	1.04475e+06	826209	832718	482759	568660	655680	723596	596612	1033203	766118	719910	643905	556379	1.15561e+06	661708	515664	560443	608687	467191	710296	584547	669313
P0DOX7	Immunoglobulin kappa light chain	0	26741534	14205208	19532802	8.33567e+06	9230857	12329217	23420562	27049412	11934289	12732450	8187013	5827104	5.0202e+06	9137661	4889088	5.0179e+06	12155689	8.15831e+06	6.96144e+06	9959112	8694666	10315714	5662308	3585917	5.40166e+06	6414618	6.14625e+06	6019669	5516118	4.16895e+06
A0A5C2GN85	IG c1200_light_IGKV2D-28_IGKJ5 (Fragment)	0	66808.4	21047.1	29975.3	17316.9	34468.5	38973	39790.4	43742.1	19346.6	23148.5	25695.4	19174.8	0	31407.9	0	9094.5	16123.3	18414.8	12351.6	12535.5	16551.9	20327	9589.14	0	17833.5	12356	27594.5	11829	10915.9	0
A0A494C100	MCM domain-containing protein	0	0	0	0	0	19128.5	0	15421.5	21201.5	13882.1	0	9753.67	17989.5	0	9595.33	0	0	8656.04	0	0	9049.55	0	9546.35	0	8355.2	14899	0	12553.2	13537.6	0	7155.03
A0A5C2GMD1	IG c848_light_IGKV1-5_IGKJ4 (Fragment)	0	75665.4	64564.7	90296.9	53377.7	33803.9	49276.4	89124.7	87387.3	65555.7	60441.7	28136.7	56426.4	47331	45211.1	23258.2	50500.5	53662.2	30247.4	27432.1	42322.1	45626	63535.2	53507	41148.6	32412.4	34747.9	34583.6	31751.8	22366.2	42467.8
P02743	Serum amyloid P-component	APCS	149801	103726	143856	70728.2	80932.5	73959.8	153493	109045	203180	136781	100221	43105.9	79287.7	93689.8	74264.8	26059.7	98143.5	36313.9	62001.2	66651.8	126155	90300.4	95478.4	31727.1	51169.9	21610.5	27248	46890.8	13125.7	46333.1
A0A3B3ISA6	Complement C4-B (Fragment)	C4B	140100	36926.2	131233	136256	37977.9	68021.4	193330	127608	228259	70116.3	29047.4	20669.6	37065.9	67687.7	31962.1	16688.4	65331.7	60618.6	11354.2	23124	59938.7	98132.9	61663.9	20926.1	31047.2	23956.7	67322.9	51043.5	38074.8	24363.2
A0A5C2G1H1	IGL c2390_light_IGKV1-39_IGKJ4 (Fragment)	0	31911.1	23248.6	24482.7	14959.4	8742.36	0	27788.4	38650.6	23307.5	17222.3	20586.5	0	0	8115.04	15806.1	6459.3	7480.43	15582.4	0	14869.1	0	4852.22	0	6170.39	0	0	6946.11	0	7018.55	6954.18
M0R210	40S ribosomal protein S16	RPS16	47457.3	63561.6	27357.5	32806.2	39006	14635.4	36263	39135	56367.6	26357.8	26907.6	20786	37739.6	22035.4	25392.1	21594.7	31934.3	19263.2	5109.88	27049.9	26677.9	26825.5	33171.7	31269.3	18669.1	19151.3	12079.4	24387.5	24189.1	27837.8
A0A0S2Z3W7	Epididymis secretory sperm binding protein (Fragment)	ITPA	20296.5	19351.3	11927	15287.2	7165.26	2028.07	41453.7	6148.9	12421.5	7239.39	16409	20233.3	41400.3	15244.4	54491	13693.2	43398.4	41160.8	40605.4	49492.1	28488	36603.5	43818.2	17597.5	35101.6	45896.7	19023.4	32337.5	31352.7	0
A0A384MQW4	Epididymis secretory sperm binding protein	0	137945	241901	277409	293491	341143	140419	122434	365553	350214	267800	58645.6	292755	144462	152781	45745	145678	89268.4	104958	123859	147690	186775	190055	66759.9	116755	102027	142828	168151	111664	83867.8	52604.8
C9JF17	Apolipoprotein D (Fragment)	APOD	375604	318900	325849	230454	136178	337135	321325	312586	313276	343683	168209	367401	109010	209642	125365	98998.9	109134	149295	180070	125382	159501	281855	186020	156646	218931	147148	111919	198722	164126	147984
O43866	CD5 antigen-like	CD5L	261250	301454	510975	97709.8	168391	261429	303318	715878	210914	71720.2	106696	127407	75938.6	97522.4	73259.1	67608.2	237436	150615	56690.6	111312	143077	105934	65915.1	60533.2	152267	56937.9	87313.9	94587.9	168927	84193.7
A0A5C2G0F4	IGL c2659_light_IGKV1D-16_IGKJ5 (Fragment)	0	58283.3	44549.7	58440.5	30589.8	32708.2	43107.9	63710.2	46868.4	34058.5	36387	10331.8	13650.5	19041.7	32984	21360.8	0	23727.3	26784.6	23368.3	26305.9	27656.7	32133.4	18229.2	0	0	17567.1	0	11674.5	58807.2	15766.7
A0A5C2GWP7	IG c1363_light_IGKV2-30_IGKJ1 (Fragment)	0	103958	42013.4	49074	28376.1	25685.9	28219	62474.2	71890.3	23812.2	38076	14601.5	15049.4	13069.2	27833.6	11864.1	9892.21	41523.4	0	12191.1	17413	21853.5	22998.9	17432.6	0	12891.9	14540.3	17034.9	12635.4	0	8300.16
A0A5C2G6H5	IGH c192_heavy__IGHV3-74_IGHD5-18_IGHJ6 (Fragment)	0	246464	954451	419846	223888	178773	454753	874491	1.21807e+06	251907	364430	80844.6	79286.3	205158	251101	189277	131712	353330	391420	56921.4	146160	177091	198173	131401	0	49550.9	101076	146051	52040.8	53802.6	188378
A0A024R0K3	2-oxoisovalerate dehydrogenase subunit alpha	BCKDHA	21731.8	6605.23	12135.8	21244.4	26841.7	0	30627.4	21999.9	22529.2	40220.3	13862.1	20966.5	16455.2	24367	6397.85	10145.6	6205.26	14961.9	4032.78	12392.7	10425.6	0	6128.18	8267.82	15683	10703.7	3437.77	18471.9	8112.17	14008.2
A0A5C2GE66	IG c431_heavy_IGHV3-23_IGHD4-17_IGHJ5 (Fragment)	0	28381.1	48578.1	57873.6	34774	40521.9	36163.8	78234.1	81947.9	42952.7	53062.6	19771.6	10160.2	8675.92	16893.9	20757.2	26058.8	56582.5	55744.6	18726.5	23598.9	0	43798.6	44636.3	12685.4	9597.66	16382.1	15061	14563.9	17723.8	11234
A0A5C2G711	IGL c224_light_IGKV3-11_IGKJ4 (Fragment)	0	46561.3	17214.6	20895.3	13262	0	0	17385.8	29591.5	5794.72	17768.4	4322.61	8249.3	0	0	0	5686.44	0	14296.6	6265.22	0	6819.47	8479.27	0	0	0	8391.23	4681.88	0	0	0
A1PL14	Choline/ethanolamine phosphotransferase 1, isoform CRA_b	CEPT1	108162	175269	231291	119032	227497	161078	87181.4	150817	119428	139107	111440	201291	89824.1	120964	52625.3	66618.3	83040.8	78058.4	19389.1	79954.8	151017	35298.7	104941	47739.1	71102.1	71842.8	91277.9	87252.3	81443.6	94917
A4D2D2	Procollagen C-endopeptidase enhancer	PCOLCE	0	24528.4	0	0	0	29001.7	23188	35850	49029.7	0	23977.4	0	31505.1	11489.5	16465.4	20557.7	0	0	0	11104	0	0	0	13307.8	19136.2	0	24358.8	0	0	11949.1
A0A7S5BYT8	IGH c973_heavy_IGHV3-23_IGHD6-19_IGHJ3 (Fragment)	0	6.22164e+06	2.56732e+06	2.92969e+06	1.23834e+06	1.84912e+06	2.73948e+06	3.18127e+06	4769519	1.42353e+06	1.54274e+06	1.3838e+06	1358172	1053697	1377095	894348	633168	2.34223e+06	1.8905e+06	1.01174e+06	1.66046e+06	1946176	1.74904e+06	925139	1.04196e+06	1409030	1.15272e+06	1.87145e+06	1.66261e+06	1.24327e+06	1.09871e+06
A0A5C2FXL9	IGL c1748_light_IGKV3-20_IGKJ3 (Fragment)	0	257771	36988.1	84548.5	61338.4	67575.3	39131.4	199186	79445	102650	169949	69816	11792.8	55122	56336.9	43337.9	3805.1	81540.9	70843	21121.5	23141.7	95705.9	88644.3	45793.7	8906.97	15880.8	16673.2	40223.9	8088.99	12718.3	20633.4
I3L0A0	HCG2044781	PEDS1-UBE2V1	489616	339582	253735	347522	212882	410621	451758	241693	120573	259443	477962	279309	387302	238784	571906	546035	567928	787332	432832	485878	266153	553201	527317	546981	433837	540332	464333	370994	665544	433828
A0A3B3ISR2	Complement subcomponent C1r	C1R	615518	945273	1.10015e+06	1.02804e+06	681599	745001	952975	1.23716e+06	939720	1180800	247896	424338	451118	396539	352742	260680	266472	362031	419066	342992	514546	418553	509538	567117	648661	521955	450097	455674	528667	449107
A0A5C2GHJ9	IG c706_heavy_IGHV4-34_IGHD2-21_IGHJ4 (Fragment)	0	49871.8	12317.5	12720.1	14833.6	21913	0	27196.7	36000.3	17387.6	17642.8	6760.88	0	10605	0	0	0	15933.7	12950.9	0	16518.5	0	0	5122	0	5818.13	0	6824.55	11281	6499.88	9300.12
P26447	Protein S100-A4	S100A4	1.03573e+06	1.29046e+06	555123	926547	558406	966981	967072	1.12989e+06	255138	1.06071e+06	1.17281e+06	1.57517e+06	2.09738e+06	695671	1.51609e+06	1.50774e+06	1.23026e+06	1.36624e+06	1.24011e+06	1414999	1.16683e+06	1.74905e+06	1.20218e+06	1.73233e+06	1.66709e+06	1.46214e+06	1.40676e+06	1.01085e+06	1.51207e+06	990355
A0A384NKS6	Clusterin	0	6875801	12732194	13177584	9600966	9804891	9532778	10100450	10744345	10301554	12287821	6673559	5945164	6.59499e+06	8.18607e+06	3.98254e+06	5.56535e+06	5.20803e+06	5895266	8.09677e+06	6678020	7737387	5668912	7.12768e+06	5044294	5.88191e+06	7413031	6.82656e+06	8.1062e+06	7110302	8881163
A0A024R9D3	60S ribosomal protein L30	RPL30	11916.9	27851.4	21313.9	12695.9	18977.5	7782.28	6359.53	19237.5	17770.6	0	6882.26	3517.14	8401.02	6174.25	0	0	0	4475.2	0	13573.7	14484.1	0	16429.4	6020.99	2903.72	0	0	9583.99	5538.23	4207
O00187	Mannan-binding lectin serine protease 2	MASP2	232064	365384	374913	255413	204413	247110	378325	340481	371990	389040	128236	140519	161025	131676	74412	95308.8	84527.4	110807	114471	96559.3	187725	141047	208878	72941	153459	94473.6	109074	86459.2	85200.6	67754
A0A5C2GVE2	IG c1534_light_IGKV3-20_IGKJ2 (Fragment)	0	91919	43953.6	67238.2	28427.4	18810.4	49829.6	85067.5	83808.8	47965.5	68145.7	36689.5	17294.9	27648.8	37914.8	0	0	29134.5	29890.3	32512.6	38398.1	37129.8	38979	32068.8	13012.5	28302	28272	18928.1	22752.7	30340.2	8267.04
A0A5C2GJR5	IG c837_light_IGKV1-39_IGKJ2 (Fragment)	0	148706	71961.2	156045	44176.6	59373.5	52596.1	91517.6	159335	52683.9	203572	61671.3	33056.2	31493.7	69838.7	26572.9	28509.9	49129.2	48549.1	42523.1	63355.5	56597.5	94074.8	29939.8	13538.8	28795	44421.3	26022.6	53139.9	44154.9	29848.6
A0A024RAC5	Epididymis secretory sperm binding protein	RCC2	271311	19192.9	305018	193961	24556.7	205761	228644	14783.4	26398.2	209198	18138.1	24266.1	25708.2	24507.1	20027.3	20170.3	18409.4	20318.4	19882.2	21290.1	18047	14034.2	20061.8	24349.3	20667	316585	13387.4	19751.3	17009.2	17547.1
A0A5C2GYK2	IG c1707_heavy_IGHV3-15_IGHD1-7_IGHJ5 (Fragment)	0	55684.4	25620.1	30874.3	17153.6	12583.3	16444.8	36806.1	55539	30244.1	21615.7	0	0	12116.1	25522.3	8035	15855.1	0	13936.2	16444.6	17719	14481	17450.8	8805.98	5144.97	12011.6	5101.51	0	0	0	0
Q5FWF9	IGL@ protein	IGL@	7360481	6.79634e+06	5.90053e+06	3.13554e+06	3.33248e+06	4897521	7086916	11418590	3.61803e+06	3.75642e+06	2.80255e+06	2.09916e+06	2.54493e+06	2325023	1.97589e+06	2.39596e+06	5699382	3.24489e+06	2.01116e+06	3.14662e+06	2.66989e+06	3575111	1710477	2.13664e+06	2.36599e+06	1.36793e+06	1.57325e+06	1.63412e+06	2.1382e+06	1.88658e+06
A0A5C2G8F3	IGL c86_light_IGKV1-6_IGKJ1 (Fragment)	0	217060	117503	155378	74379.2	90373.8	86430.9	165414	207089	97943.4	128787	89559.6	50878.1	69141.3	112170	33898.5	63575.8	97930.4	81739.4	52537	71620.7	96984.6	78883.7	49551	43744.8	43966	60959.4	45373.8	68887	36792.8	55017.2
A0A5C2GB01	IGH + IGL c272_heavy_IGHV3-9_IGHD6-13_IGHJ4 (Fragment)	0	7192.09	7709.29	30110.2	0	0	10275	33871.2	16961.1	0	14558	0	0	11579.3	1246.53	0	0	676.138	1595.51	0	0	4359.16	0	3118.81	1448.88	3421.49	0	4105.13	0	16020.6	6016.03
A0A5C2FV72	IGL c672_light_IGKV3-20_IGKJ3 (Fragment)	0	141440	53938.6	46633.6	30593.4	12823	0	47038.4	102449	25891.5	37579.7	0	0	0	28496.7	0	0	7430.06	0	8892.38	21265.4	16957	21740.3	0	5846.47	0	0	8262.7	8966.84	0	0
P0DOX2	Immunoglobulin alpha-2 heavy chain	0	374871	98198.1	129752	66747.9	150721	85022.8	250016	201839	74882.6	106705	72250	99886.5	21133.3	40832.6	42159	34544.4	48032.5	125080	31013.5	106224	42692.5	79056.8	78563.5	35400.9	40316.6	51915	22009.1	63697.9	36727.2	10142.4
A0A5C2G1U4	IGL c2426_light_IGKV1-5_IGKJ1 (Fragment)	0	80645.2	39478.5	85919.9	0	36807.2	30863.6	85365.8	113874	50160	89455.6	27266.5	32023.9	23030.2	56235.4	23440.6	27536.1	41343.7	45321.2	27183.2	26954.9	55552.8	45721.9	27094.4	0	28674.9	22755.1	23144	28104.4	22262.3	0
P02760	Protein AMBP	AMBP	274435	98163.7	188138	132210	129442	153007	274975	147348	139007	124850	104035	73540.2	96328.3	99942.7	115370	104739	130018	124992	103193	107272	92286.7	154218	102509	74658.9	106664	90503.6	65849.9	108651	103806	99042.1
A0A0S2Z3D5	Apolipoprotein E isoform 1 (Fragment)	APOE	654495	516667	1.08995e+06	493027	479881	541822	672588	591498	1055055	381317	372974	672126	222522	495226	174208	298418	380125	342559	552317	429541	441670	499581	516970	370962	416299	313325	231748	490092	249957	511814
A0A5C2G1T7	IGL c3129_light_IGKV4-1_IGKJ1 (Fragment)	0	88489.9	34937.5	58393.2	20405.3	45738	0	37895.7	75787.1	35445.7	32542.6	0	13153.9	0	29280.9	0	5976.92	19903.1	14195.2	0	0	28580.2	16618.2	0	0	0	24969	0	0	8034.39	0
Q6ZNJ1	Neurobeachin-like protein 2	NBEAL2	47587.9	70982.9	24657.3	20511	0	106971	85823.7	19494	25879.4	24666.1	109247	81668.1	92887.3	97319.4	97191.9	80510	81024.7	41602.4	83200.5	110226	100684	91783.4	85675.4	104193	71792.1	68218.6	72836.9	84348.1	78439.4	81156.9
A0A024R0T8	Apolipoprotein C-I, isoform CRA_a	APOC1	526385	274989	871745	375828	276157	463627	680982	566262	631592	233288	258191	201747	163179	360304	189554	183738	324948	232665	238870	232884	294519	431167	214545	205930	449619	186036	210718	260213	131069	186681
A0A5C2G457	IGL c3704_light_IGKV1-5_IGKJ1 (Fragment)	0	72452	46942.2	92316	0	34758.5	42311.3	53819.1	63734.4	37800.7	33954.3	42432.5	0	18670.8	30899.1	16746.2	17663.1	37226.9	26363.5	17510.1	43075	37253.1	0	35938.9	5597.82	6519.92	18904.8	18878.9	36785.8	17803.3	33120.1
Q5T6V5	Queuosine salvage protein	C9orf64	5859.59	2882.34	0	5126.14	0	4490.45	4412.26	0	0	0	7854.92	4146.6	0	0	10759.7	7354.83	10268.4	6452.22	6076.83	8432.44	0	4761.04	7574.75	10794.5	3530.28	7525.41	13876.9	8510.56	13459	6891.74
A0A7S5C243	IGH c2229_heavy_IGHV3-7_IGHD2-21_IGHJ4 (Fragment)	0	5.98099e+06	2481128	2.87225e+06	1.21653e+06	1795409	2.65794e+06	3.10073e+06	4595388	1.39477e+06	1.51633e+06	1.36514e+06	1.33433e+06	1049350	1.36993e+06	895091	640225	2.30799e+06	1.86698e+06	1.01227e+06	1.65349e+06	1.95767e+06	1.76151e+06	955456	1.04609e+06	1.41181e+06	1.17864e+06	1.88739e+06	1.66992e+06	1.29219e+06	1.11261e+06
A0A140VJN0	Testicular tissue protein Li 106	0	4459.05	5251.94	9316.73	7938.83	0	2348.69	9398.69	8344.69	11443.4	9519.03	6478.41	0	5073.02	2864.92	0	0	5877.07	2610.15	2241.12	3850.22	4538.65	1662.2	0	3100.01	1919.03	2347.6	956.124	4061.28	2835.91	4428.51
Q6MZX7	Uncharacterized protein DKFZp686M24218	DKFZp686M24218	518954	105158	180697	68148.9	48679.2	102420	404745	175516	51475	291316	123677	29481.4	66786.5	53708.6	79623.1	34293.4	46359.8	135542	21593.4	60935	50474.2	104575	49061	52924.6	105225	23753.6	96466.6	29710.6	57092.3	42528
A0A024RAG6	Complement C1q subcomponent subunit A	ADIC	168058	43318.8	155174	81099.2	44661.9	76598.6	243528	262200	222599	60809.8	57352.7	193971	0	57394.4	41360.1	16064.7	67026	70597.8	33252.8	23171.3	58966.6	83492.6	34276.1	40516.1	82203.6	39363.6	18985.7	31746.3	42514.5	40539.7
B2R8I2	cDNA, FLJ93914, highly similar to Homo sapiens histidine-rich glycoprotein (HRG), mRNA	0	1.72751e+06	1.84635e+06	2.01541e+06	1.80715e+06	1.23106e+06	1.34056e+06	1.92005e+06	3.52002e+06	1.53906e+06	1.36695e+06	4.02278e+06	4.14071e+06	2441872	3.51481e+06	2.68117e+06	3.1799e+06	3.46937e+06	3314299	3.74924e+06	2755351	3.92284e+06	3.71107e+06	2.27747e+06	1773372	2.29033e+06	2.19345e+06	3601038	4225397	2.9518e+06	3.16044e+06
A0A0C4DH67	Immunoglobulin kappa variable 1-8	IGKV1-8	653009	274522	376340	143625	91583	199526	398018	605456	258143	201059	275033	116653	120731	156599	64971.9	130362	213771	170748	147325	146003	136562	175630	220138	126233	113676	74084.3	93069.7	75161.9	73838.2	102106
B2R6W1	cDNA, FLJ93143, highly similar to Homo sapiens complement component 7 (C7), mRNA	0	22059.6	15409.6	12705	19536.6	12098.4	16261.5	27821.6	24333.5	17043.1	14543.3	11520	12332.2	10556.3	4918.71	6084.94	12140.9	14593.9	11464.1	10121.6	7946.72	5135.56	16572.7	11857.5	7279.51	8495.1	8522.1	10092.6	14934.8	13426.5	12072.1
A0A8C8PZE2	Protein C19orf12 (Fragment)	C19orf12	6351.77	3937.85	2262.67	4269.78	1334.39	7011.92	5475.36	4178.74	2234.95	4044.79	5442.98	5201.12	5786.81	4529.46	8803.54	7852.23	8737.35	7800.72	5354.77	5415.76	4323.92	8304.62	7596.67	7510.69	6057.1	7861.29	6558.15	5751.99	8674.13	6787.86
A0A2R8Y3M9	Uncharacterized protein	0	103071	36622.2	72624.1	58897.2	26757.9	50666.7	98766.6	44110	91438.5	36529.4	40675.9	16714.7	25273	31328.2	38124.8	19406.4	50270.1	44580.8	30533.8	38026.9	48263.9	46332.4	38710.2	27443.2	33938.8	22816	23171.5	30169.8	25229.5	40506.9
A0A024R8F5	EGF-like-domain, multiple 7, isoform CRA_b	EGFL7	3937.16	30691.3	15155.3	13335.6	13008.8	20878.1	18948.3	12514.1	27651.3	26176.4	4903.64	11164	17611	18177.6	11072.6	8375.27	10784.6	6479.77	13482.8	6792.15	19520.2	13079.2	16125.2	7370.54	11063.5	5592.94	9399.09	19324.8	7142.97	8383.18
Q9NPP6	Immunoglobulin heavy chain variant (Fragment)	0	157955	50542.8	115386	66042.8	116197	75928	293632	137586	63140.5	142794	17680.8	98412.5	10282	39570	26852.5	38634	20598.4	123882	15221.4	99085.1	30539.4	62729.3	76411.1	8044.59	31273.4	27890.3	12000.9	68469	20352.6	9328.9
A0A384P5U2	Epididymis secretory sperm binding protein	0	18504	13804.1	7650.53	15768.1	14170.7	19216.5	10105.7	0	0	18526.5	24590.6	22072.5	16634.3	14390.6	26992.9	17982.8	29138.4	34188.7	15304.9	25715.4	10002	22996.6	32689.8	33591.6	22203.9	29570.9	29348.2	19669.7	0	30218.5
A0A024R825	Carbonic anhydrase	CA3	15232.7	13215.7	9447.08	9340.75	5806.23	20286	18808.8	3845.02	0	8452.48	19127.4	17299.1	13553.9	10266.9	15191.3	22058	24858.6	23058.9	20258.9	25960.7	18323.3	32534	34527.4	31739.2	0	21210.6	22433.4	21040.4	26058.3	28392.6
A0A5C2FWZ1	IGL c1342_light_IGKV3-15_IGKJ5 (Fragment)	0	229662	364524	141050	120913	113285	118670	227928	253222	116586	92617.2	132848	50477.7	47137.6	89730.9	65953.9	70220.3	142681	82251.4	91851.9	91045.9	82766.5	135504	71872.4	64558.2	62785.5	119696	209730	55746.9	49227.3	91827.8
P01871	Immunoglobulin heavy constant mu	IGHM	3.28525e+06	4.47053e+06	6.59549e+06	1.10577e+06	2.37543e+06	4.02847e+06	3.86513e+06	10581340	2725998	799770	1248312	1.601e+06	982285	1.25962e+06	846944	801687	2986100	1922926	758675	1.40703e+06	1743361	1.32572e+06	844679	714844	1.84046e+06	784218	1.43955e+06	1.17727e+06	2.10415e+06	1.0055e+06
A0A024RA40	Carboxypeptidase	CPVL	33334.4	16784.6	29465.2	22227.3	24731.9	18665.3	18595.7	23842.9	15859.4	20451.2	40492.9	9849.11	49032.1	26576.9	25057.9	48044.4	72891.8	49382	37737	49032	20063.2	28816.9	64148.7	35494.2	26570.8	35981.6	34126.5	22315.4	43780.3	41642.8
P43652	Afamin	AFM	47018.1	16728.1	30517.6	16695.4	14253.8	32504.2	43688.1	33045.6	16654.6	12591.2	22422.1	10106.1	10101.7	15019.6	21043.8	16272.4	19907	22407.7	13933.3	15311.8	13090.2	23470.5	13358.4	14505.4	16886	9894.07	9242.49	18831.8	13814.9	19624.3
Q96JD0	Amyloid lambda 6 light chain variable region SAR (Fragment)	0	2.63145e+06	2.5547e+06	4408156	2180492	2.60334e+06	3.61186e+06	2.68329e+06	4805377	2761294	3.21718e+06	1.93448e+06	1.72415e+06	1.07727e+06	1.90517e+06	1.42835e+06	1.16917e+06	1.56452e+06	1.28487e+06	1.25012e+06	1.31941e+06	2466402	1.45287e+06	1.76012e+06	1197428	1.02156e+06	642448	1.37279e+06	1.23189e+06	1.80461e+06	5.73266e+06
H3BP35	Diphosphomevalonate decarboxylase (Fragment)	MVD	32765.7	5940.62	34861.4	39556.3	22109.1	44254.1	46889.8	39835	6672.3	15692.3	51641.4	41617.3	66060.9	35284.2	51864.5	36935.5	65090.5	59905.7	45606	35437.4	37420.2	54510.4	58058.9	59305	12658.7	48302.9	50344.7	35370	71158.6	30605.1
A0A7S5EYA8	IGH c3524_heavy_IGHV3-64_IGHD1-1_IGHJ3 (Fragment)	0	205653	123571	88578.4	0	55210.8	0	93907.8	166626	70174.5	45182.2	6627.55	38232.5	0	42015.8	0	22269	87589.5	56463.5	40597.1	76154.4	59382.3	62431.7	45488	37567.4	9284.35	25889.9	23413.7	22525.9	96845.1	20507.2
A0A5C2GAH8	IGH c293_heavy__IGHV1-18_IGHD4-17_IGHJ4 (Fragment)	0	82104.7	45657.2	45783	29291	26437.1	24255.9	62383.2	79429.8	45883.3	35448.7	10951.7	13465.1	22349.1	45299.3	24474.6	18898.9	26936.8	17647.6	10703	44297.5	27315.2	22252.4	14302.5	0	0	23113.1	0	28392.1	0	0
B3KN76	Vacuolar fusion protein MON1 homolog	0	44020.9	63466.9	85948.7	85850.2	86704.1	76299.9	98984.8	82145.6	73957.1	85599.8	45154.5	78267.8	45236.4	54044.3	33856	67097.3	24293.7	25736.6	29719.2	47319.9	47666	84631.4	39626.4	40191.9	29696	34461.1	42235.4	41893.6	29082.8	47423.9
A0A5C2G1A6	IGL c1715_light_IGKV1-27_IGKJ1 (Fragment)	0	131423	39535.7	84937.5	44454.3	0	48496	71459.8	40977.7	51252	60803.6	40527.9	40913.5	39697.9	58299.2	23077.9	0	25633.2	40674.3	26819.2	46420	49712.3	44375.4	26976.9	23179.3	21655.8	25173.2	29561.3	34767.8	23962.5	19609.8
A0A0H5CWG3	MHC class I antigen (Fragment)	HLA	21761	73218.5	77788.7	30109.3	39117.3	39245.6	20474.9	136580	75483	175587	17097.4	39538.8	13230.2	36451.6	0	32150	15002.7	41308.2	35159	14400.4	27172.3	11956.3	37502.2	24524.2	17841.5	42532.8	15865	9576.9	24528.1	27531.5
B2R892	Creatine kinase	0	856097	941561	1.46082e+06	1.69855e+06	2486041	1.68945e+06	2.72169e+06	115143	90753.9	120734	21988.7	35624.4	17120.7	29855.5	28346.6	13433.7	0	30923.1	24152.6	4210.89	11797.1	5308.08	8056.04	2406.3	6788.27	21160.1	0	20795	36237.4	0
E9KL23	Epididymis secretory sperm binding protein Li 44a	SERPINA1	369283	145332	345035	145943	182624	186587	263392	99437.9	0	92676.5	82379.6	116827	0	0	0	0	0	156275	58180.8	50924.6	0	114414	0	58405.2	42446	60396.5	0	0	19001.5	49334.1
A0A0K0K1J1	Epididymis secretory protein Li 2	HEL-S-2	112447	183452	63040	69812.2	69683.9	88069.9	76428.7	46884.9	80260.8	101058	33005.8	19585.4	60672	103586	47700.8	27002.9	30282.4	33709.1	73013.2	115168	66392.5	49669.4	20606.8	40715.7	38976.7	39514.5	47642.2	78215.1	36930.5	49322.9
Q6PIL8	IGK@ protein	IGK@	12012872	6563855	8875502	4.05509e+06	4.37195e+06	5475823	10364336	12590771	5285682	6.04941e+06	3.83058e+06	2.81052e+06	2206228	3910202	2.16362e+06	2.09135e+06	5.11161e+06	3.5516e+06	3.08072e+06	4270240	4367774	4497095	2.6468e+06	1.60508e+06	2.22016e+06	2.5319e+06	2.6959e+06	2.71293e+06	2.31117e+06	2098368
A0A2U8J936	Ig heavy chain variable region (Fragment)	IgH	221457	35988.4	44126.9	12636.6	17208.7	261128	37910.4	45249	25129.6	382418	267489	426389	220575	192788	558544	395880	613863	445928	232523	478004	382806	521285	365244	550165	4420.59	0	210238	240477	12647.8	204431
S6BGE0	IgG H chain	0	1.68013e+06	1.00326e+06	1663161	704267	813594	823451	1.45006e+06	1.79234e+06	860748	913864	924057	473852	461688	604470	350081	380897	782495	744873	488723	1722552	778341	762030	392904	314808	317169	413343	480322	408832	428037	369468
A0A4P8J559	IgK_IGKV3-11 (Fragment)	0	88978	26605.9	39648.7	0	17873.5	21639.6	55402	36286.3	28971.2	28950.8	23332.5	11899.8	0	0	9651.91	13734.9	10884.1	42732.2	13343.3	11101.8	14638.9	0	14086.1	17701	29147.2	0	20029.5	12178.9	11610.5	0
A0A5C2FY59	IGL c1106_light_IGLV1-47_IGLJ3 (Fragment)	0	200769	137542	131441	73585	86145.4	224907	130158	210294	65784.9	84884.1	72774.5	48680.3	91867	50026.4	23983.7	65823.6	92311.7	69142.2	88257.4	72570.9	78598.8	83549.3	46539.8	68381.6	11842.8	55183.5	57742.6	7675.02	9675.29	51379.7
A0A0A0MRA3	Titin	TTN	42935.9	35183.5	50128.1	52087	74451.8	53207.7	81842.5	16443.8	15985	12431.1	23015.7	16767.3	23515.1	15859.8	25835.5	20416.6	26857.1	23709.7	20384.2	22236.7	15955.8	15481	23302.5	20762.1	20346.7	19391.4	15795.1	19242.4	25340.1	18585.2
A0A140TA32	Complement C4-A	C4A	562126	334178	722352	616228	295230	452044	769003	497090	1014431	288321	225451	245217	218127	291227	237809	144550	260187	268606	148275	268714	508004	389616	449484	125588	324152	185711	264458	241951	170231	233089
A0A5C2FYL2	IGL c2002_light_IGKV1-39_IGKJ1 (Fragment)	0	2.69758e+06	1.11022e+06	1251476	514744	628205	707567	1469358	1.96876e+06	550737	842305	444252	359840	455181	571791	297428	300343	700307	595696	453039	474488	827453	676610	454440	247269	343123	475232	376452	491670	408356	404902
O95834	Echinoderm microtubule-associated protein-like 2	EML2	208495	208372	114280	158945	102107	186043	179012	165352	57133.9	154729	236402	155452	228148	169969	292975	231353	362035	289209	214898	210397	170738	211983	257238	274596	262255	263150	207191	215556	287406	197760
A0A5C2FVT6	IGL c1039_light_IGKV1-6_IGKJ2 (Fragment)	0	3068496	1.24587e+06	1.562e+06	1.29603e+06	1.54449e+06	1547531	3.34392e+06	4949209	1.2338e+06	2182034	1.06607e+06	857172	1.09052e+06	1.39617e+06	723060	715070	1.55466e+06	688420	1.06261e+06	597002	1.10423e+06	1.75769e+06	1.09144e+06	591789	848564	1.11595e+06	456476	1.15842e+06	990131	1.06442e+06
A0A7I2YQS4	Peptidyl-prolyl cis-trans isomerase (Fragment)	PPIH	7270.13	5526.42	8088.79	6044.17	0	5608.1	7451	0	1719.85	3454.5	8005.76	4229.34	20753.3	4344.01	9282.75	10837.3	30076.9	17801.8	6356.14	8244.6	4602.44	12262.4	46818.9	28880.3	13224	11594.1	17044.4	23562.9	20690.4	9693.51
A0A024RAM2	Glutaredoxin (Thioltransferase), isoform CRA_c	GLRX	78207.5	42124.7	27686.2	58985.4	26999.1	71860.9	65228.1	38281.7	20231.5	39423.2	85332	44902.2	55302.4	39439.3	98601.6	85109.8	99439.4	85645.6	62789.8	79248.2	46220.7	104756	111046	105602	77776.7	93413.8	74074.8	65645.5	94515.7	73502.7
Q4F786	Hemoglobin delta Etolia variant (Fragment)	HBD	9605969	4266772	9178321	9262829	7788250	8576369	14342369	6.54909e+06	3.20659e+06	2.09291e+06	7018298	12906251	9218245	9231136	15103287	7.48687e+06	11196448	15520763	12129478	22562628	8604197	35009968	36018100	24996900	11317533	17230344	9888009	19494234	13892657	18487368
P02652	Apolipoprotein A-II	APOA2	1.06705e+06	291849	967283	690763	460103	585980	881333	766418	847727	414540	390531	404369	237838	513248	351405	275443	266189	307950	375984	245985	448153	579571	290191	312462	359884	221692	237653	492843	211594	362997
A8K701	cDNA FLJ77574, highly similar to Homo sapiens iduronidase, alpha-L- (IDUA), mRNA	0	9623.44	14621.5	15843.7	5430.4	8982	11221.4	7291.75	2556.62	12453.7	15443.4	17504.5	24609.2	20029	18233.1	17897.8	23289.6	20752.9	20089.6	13064.9	14426	16215.7	22713.8	20734.6	20634.5	23322.3	6077.93	11330.4	14948.7	17652	10677.5
A0A087WTD0	GATOR complex protein NPRL3 (Fragment)	NPRL3	0	0	26638.3	0	35322	0	0	0	21153	18681.2	0	35208.8	42648.9	34106.2	0	47279.4	59168	0	49965.9	33332.9	0	54120.5	0	0	42768.7	55440.6	42332	39466.1	0	48020.1
A0A5C2GK10	IG c1109_heavy_IGHV3-30_IGHD5-18_IGHJ4 (Fragment)	0	117160	78300.4	216282	166015	149700	66486.6	189355	159166	188902	74104	78738.3	56663.3	30460.7	39678	22679.2	41777.1	82500.8	72472.8	75981.4	49895.7	108014	87996.9	42119.1	20855.1	40152.8	49896.1	17936.2	93247.4	49764.7	69170.2
A0A125U0U7	MS-C1 heavy chain variable region (Fragment)	0	309959	399324	591265	177055	189567	419046	837065	729146	116524	724616	56324.1	139353	236734	307785	103764	131362	273154	262204	22960.3	189332	366357	193505	204671	216680	292915	155980	210148	149514	131458	193294
E5RGZ4	Phosphopyruvate hydratase	ENO3	8710.35	27375.6	53332	82792.6	122545	35717.9	82993.4	0	0	6927.05	0	0	16179.1	8493.01	18085.4	0	14967.9	0	10530.3	17684.6	8867.75	7931.68	10664.6	11557	20621.2	13968.1	0	14453.7	0	11414.6
P27169	Serum paraoxonase/arylesterase 1	PON1	372714	325866	528495	377393	320096	434095	370394	476226	365736	484655	155740	198428	158974	214155	118500	145120	102149	127848	131980	132812	193416	193098	145192	156643	244122	175811	107033	143120	136847	141901
A0A5C2FWH1	IGL c1289_light_IGKV3-20_IGKJ1 (Fragment)	0	101409	45912.8	62410.4	58263.8	73424.9	62400	136819	43339.2	90634.8	35142.3	0	65830.2	11191	38927.9	8099.92	8406.31	19687	16032.7	25071.4	25868.6	19919.3	28601.6	7358.72	8984.84	4496.1	11727.6	62281	0	5763.67	0
A0A4P8J548	IgG4_IGHV3-7 (Fragment)	0	53911.3	37427.8	58122.2	25559.5	38650.6	40959.3	83726.4	97146.7	41401.5	47519.2	0	49383.4	0	33466.3	0	21213.9	28629	31581.9	17870.8	16404.1	26552.8	19541.8	0	0	15213.3	0	22838.2	20964.2	15793.8	6849.96
P11055	Myosin-3	MYH3	549568	643524	882736	999795	1.76426e+06	1.15979e+06	1.58803e+06	72506.3	150988	64640.6	2219.15	12358.4	0	21949.8	0	5921.25	0	13089.8	3692.79	2379.22	2536.07	0	0	2119.9	0	50041.2	0	6814.5	0	0
A8K5T0	cDNA FLJ75416, highly similar to Homo sapiens complement factor H (CFH), mRNA	0	631260	342896	601727	410742	299397	352039	650345	431763	633313	347231	331047	164591	272675	351485	272210	189156	378481	330526	276579	286288	356475	381418	249184	174093	256976	147583	188781	260723	164800	220430
A0A1V1FWL6	Tuberin	TSC2	85478.9	42506.9	71397	77532.9	98022.6	19949.2	74120.6	76644.8	94447.9	73012	35497.3	20348.2	28880.6	14294.2	9421.29	53307.4	67036.2	23444.7	74004.7	34265.8	17703.9	58468.6	64859.8	67551.9	5573.63	15583.3	23648.5	11866.2	75340.6	56817.5
B4E1Z4	Complement factor B	0	370382	148177	193393	199852	109110	122526	249168	210824	189920	103879	132652	80409.6	95632.4	127127	114654	74924.5	175517	135544	104337	149475	128887	185391	180621	100352	92943.6	75518.9	91437.1	91094.9	94570.8	117244
A0A5C2GXM4	IG c450_light_IGLV1-44_IGLJ3 (Fragment)	0	37183.7	30593.5	20659.1	12321	8530.36	20506.7	28230.2	33814.5	15140.8	21512.7	6101.93	5831.48	9284.05	8911.21	3656.05	7198.17	9914.16	11061.4	9573.4	16348.4	17859.4	10408.4	7225.46	5928.16	9479.13	4130.36	12665.3	0	9421.76	8346.83
A0A0A0MQX8	Muscleblind-like protein 1	MBNL1	57247.5	56626	78665.2	84211.5	61654.5	56658.7	74869.6	41376.8	122073	83680.2	53591.8	36541	45575.9	46958.5	37315	18148.8	50756.3	38544.9	39160.8	49877.5	54968.5	51879.4	41493	31852.7	35067.2	43949.4	0	66912.4	42258	42337.1
E7END7	Ras-related protein Rab-1A	RAB1A	370222	199486	773834	666943	767161	357831	332832	420055	775675	473894	339956	461560	188073	407097	265991	287056	234178	236550	266677	298826	207413	333660	237136	226375	141392	127851	325287	216685	134979	198087
A0A5C2G6N4	IGH c317_heavy__IGHV1-46_IGHD3-22_IGHJ4 (Fragment)	0	25682.8	17819.7	20949.2	0	0	11289.9	37296.4	22305.3	20863.3	22535.8	0	0	0	12833.1	9308.53	0	9514.26	0	0	12096.7	0	15148.3	11390.3	0	3148.71	0	0	0	0	0
A0A5C2FZK6	IGL c1586_light_IGKV3-20_IGKJ4 (Fragment)	0	186646	56727.8	70506.1	44957.7	43357.3	48368.5	117952	83478.2	34098.6	157554	72022.6	24607.5	0	40652	0	0	63784.1	26339.4	7191	25425.4	60616.2	26002.6	25163.1	8907.02	15880.7	15471.3	28645.2	17625.6	12718.3	16493.5
A0A0S2Z4I5	Complement factor properdin isoform 1 (Fragment)	CFP	28514.2	10631	33927	15239.7	16175.9	18492	33012.2	23921.7	31137.6	15799	10818.8	30551	9288.53	14193.1	7615.78	6875.79	9513.13	9206.19	9286.83	10833.9	16033.5	17448.9	10215.5	6470.27	10642.5	8012.52	11520.4	10312.6	9437.13	8806.7
Q8N863	cDNA FLJ39940 fis, clone SPLEN2022522	0	148889	101111	158744	78039.1	63772.4	67726.7	140999	228277	109408	75469.3	68650.9	48992.7	47909.5	98652.3	29336.2	40860.9	96307.4	37311.2	55948.5	54097.2	91743.3	69921.1	38887.5	15029.6	0	40593.1	32640.2	44588.2	27947	26450.9
A0A5C2GFK1	IG c1114_heavy_IGHV4-34_IGHD3-10_IGHJ3 (Fragment)	0	505656	210835	319242	148256	167203	115882	262216	389626	126962	156936	101267	69351.4	91769.3	116351	40810.3	59506.2	0	102724	81748.1	101180	81348.1	92692.6	84743.3	20779.5	63702.6	49731.2	55087	61133.4	52262	44364.5
A0A5C2GYH7	IG c698_light_IGKV1-5_IGKJ1 (Fragment)	0	404376	173779	222890	125905	94692.5	113360	291246	281719	141543	123905	65301.6	89487.4	116007	139440	103188	80433.4	172828	112877	138364	120358	188495	95447.5	124317	75273.4	74300.4	76709.8	98250.8	86401.5	111600	100744
B8ZZK5	Phosphodiesterase 6D, cGMP-specific, rod, delta, isoform CRA_a	PDE6D	19434.3	12496.1	10290	15113.4	7593.88	16537	18560.8	10262.1	11757.9	0	24652.8	13968.6	16014.1	15277.1	27013.5	23211	28363.7	24556.5	19307	18814.2	18915	22506.3	23553.7	24340.7	20117.4	25324.1	20616.3	22665.7	30219.8	25812.5
A0A5C2GWD7	IG c759_light_IGKV1D-33_IGKJ3 (Fragment)	0	171357	48227.8	71101.8	39432	33010.9	39255.5	51742.9	154439	23892.4	28597.1	14130.6	27840	15534.6	25919.9	18890.2	21012.5	20943.7	34683.1	19021.6	22924.6	22216.9	29043.9	24959.3	12016.7	17403.6	14393.3	28976.6	12741.6	18406.4	10694.6
A0A5C2GF65	IG c111_heavy_IGHV3-21_IGHD4-11_IGHJ4 (Fragment)	0	593702	379936	560916	174906	390285	361682	586641	847067	285348	403279	274902	133400	204122	154003	106162	0	367972	330638	118500	177325	331440	310102	78164.6	129598	158127	158500	0	123212	110858	164378
P02790	Hemopexin	HPX	2715259	526366	894949	879026	429324	1.10426e+06	1.67958e+06	1.01579e+06	807184	564639	610031	376664	269244	440624	605679	369169	656713	540066	391110	353299	440608	834089	564763	324167	454975	366258	375258	474268	572449	634785
A0A5C2H3T0	IG c1706_light_IGKV3-11_IGKJ2 (Fragment)	0	87092.3	58602.4	79850	47290.7	40098.4	29770	67997.1	98800	85579.7	78797.1	31604.9	0	14890	52644.6	22299.3	29857.7	37429.8	62175.8	33811.6	38914.1	61627	41985.6	43420	15883.7	32920	27608.8	29732.4	38273.8	20128.5	22027.1
A0A5C2G4F7	IGL c3450_light_IGKV1-39_IGKJ1 (Fragment)	0	454581	155680	259386	116140	165320	147719	265475	442302	124469	206860	80599.5	77925.1	95293	104545	49114.4	66477.5	126797	82429.2	78284.9	109549	179113	131793	94492	47310.3	47654.6	106614	28231.1	77959.9	58096	88961.9
A0A5C2FYB1	IGL c1156_light_IGKV3-20_IGKJ2 (Fragment)	0	172681	84848.8	52609	34923.9	42031.9	23812.5	105876	71541.5	66535	166364	69815.9	11793.1	55122.1	31155.2	0	3805.03	42380	70843	13663.4	31168.7	65030.9	51601.3	29164.1	8906.98	15880.6	12891.2	22838	23117.1	12718.3	19640.4
Q96PD5	N-acetylmuramoyl-L-alanine amidase	PGLYRP2	68392.8	45222.3	57249.8	43402.2	47717.7	50465.8	64466.8	40825.3	56411.4	30314.9	30253.6	16533.1	31911.1	31385.5	32869.7	24727.2	31907.9	34862.7	34436.6	29212.6	24441.7	32877.3	21692.9	25375.8	39911.7	37962.9	25933.2	22491.1	31610.5	29281.4
P00738	Haptoglobin	HP	3.49284e+06	699890	1.42971e+06	754167	131922	649601	2.07675e+06	1.17774e+06	1.20061e+06	1.32923e+06	472908	236203	541293	538891	701493	473325	946981	492430	369913	640828	685806	1.19522e+06	754901	288024	331218	169764	368505	616782	8643.31	290579
A0A5C2FX14	IGL c680_light_IGKV1-39_IGKJ2 (Fragment)	0	1.74493e+06	734979	660807	272598	311807	484502	966212	968125	316957	346209	250751	205702	260868	327236	227340	157325	480180	403363	285161	322203	390501	329011	260166	140959	196964	295747	204117	315923	242705	201600
H6VRG0	Keratin, type II cytoskeletal 1	KRT1	443472	435009	457564	532337	485946	238808	237997	1.23496e+06	620139	681001	263769	496240	196678	404658	102658	311887	251863	237517	294361	263694	518828	222678	355640	213741	159824	299330	269181	193310	313271	255281
A0A7S5GRK0	MHC class I antigen	HLA-B	0	290936	279894	65629.6	114428	103869	91549	0	184509	238114	50056.8	152358	31085.6	111704	67248.1	131085	57795.6	53415.2	0	77797.4	160630	45579.3	129975	72627.7	0	36042.4	0	85547.1	12666.8	27428
A0A5C2GJ89	IG c995_light_IGKV3-11_IGKJ4 (Fragment)	0	29415.5	0	37699.2	88610.2	50476.7	29310.8	37950.2	32942.8	53920.5	17355.2	21105.6	0	9721.22	16046.9	6489.1	11182.7	0	23454.6	0	10996.3	0	20713	0	7315.94	0	0	15029.7	19601.4	0	22152.8
A0A024RDT9	Fibronectin type III domain containing 3A, isoform CRA_d	FNDC3A	3082.2	0	0	2142.49	11727.2	0	2421.93	4228.29	8341.71	2079.92	6361.56	0	6385.99	6172.77	12055.6	0	16883.7	8939.75	9104.64	14738.5	14257.7	0	6591.24	12025.9	12529.4	3469.72	10923.3	10751.6	8017.77	10727.8
A8K008	Uncharacterized protein	0	42935896	24414956	33302390	18497332	17426842	16792874	34489288	45739664	23617552	19520508	15621707	12608412	12338668	19817238	8088768	9501271	26810930	15597219	13274655	17534888	17698710	16229658	9931454	5.42923e+06	9453688	9133770	8272593	10594300	8461656	7599561
B7Z532	cDNA FLJ51028, highly similar to 60 kDa heat shock protein, mitochondrial	0	47575.7	31350.5	54704.9	51171.2	30723.8	66238.8	50061.6	73489.4	97812.2	39261.6	47953.5	26433.7	0	39459.3	2568.63	27270.8	34465.1	0	0	16917.5	17385.4	30976.2	3105.15	3685.86	0	4198.23	43296.3	29324.6	25954.2	30404.3
A0A5C2GLU4	IG c316_heavy_IGHV3-7_IGHD5-18_IGHJ4 (Fragment)	0	346808	714085	364831	273330	157091	363489	673678	891336	213644	297790	204509	101498	143264	164870	123564	94117.4	271502	332638	136784	142517	161010	176928	94922.6	48330.4	105168	95535.4	149972	102821	102407	119909
B1AKJ6	Oxysterol-binding protein	OSBPL9	10911	4605.43	12375.8	20489.1	0	12771.9	13024.7	13558.2	17860.9	14324.2	9166.59	8485.5	3558.67	10467.2	9517.59	4401.92	11910	6030.17	9299.92	4791.83	10883.3	9513.47	14337.7	2514.07	3865.9	11845.2	6465.79	7477.18	4418.69	8915.92
A0A5C2GBK7	IGL c23_light_IGKV3-15_IGKJ4 (Fragment)	0	125685	157324	76592.8	46769.4	66076.3	64303.3	147016	250996	91889.1	68526.4	33076.4	29966.6	45797.1	46797	13645.9	14870.5	92892.7	54931.9	22569	37011.9	39364.3	26817	13855.2	26601.2	18165.7	21921	14892.7	37352.5	22853.1	16833.2
A0A024R3E3	Apolipoprotein A-I, isoform CRA_a	APOA1	3772839	1.92585e+06	4440258	3.55278e+06	2.67807e+06	3.67954e+06	4.72245e+06	4.76652e+06	4.66709e+06	2.57725e+06	1.64897e+06	2.35433e+06	1.49054e+06	2.42476e+06	1.67777e+06	1.84543e+06	1.63736e+06	2.48735e+06	2.09139e+06	1.67317e+06	2.17015e+06	2782843	1.32929e+06	2073412	1.66116e+06	1.48835e+06	1.47003e+06	1.92057e+06	1.35306e+06	1.96776e+06
A0A2X0SG47	SOS1 (Fragment)	SOS1	45460.5	78105.4	10040.6	7987.96	45585.6	62767.1	53049.5	10292.1	68490.6	10500.1	51165.4	56854.2	19224.7	65496.9	61839.1	62608.6	86223.7	78011.3	77658.5	74023.6	56779.9	61564.5	66092.5	78944.8	57093.3	57665.3	48478.4	92451	66861	57979
A0A5C2GCU1	IGL c4153_light_IGKV3-20_IGKJ4 (Fragment)	0	4359177	2.33566e+06	1.86127e+06	795954	937372	1.35668e+06	2.56772e+06	3.67749e+06	1.28344e+06	1.32947e+06	868890	694314	606200	1.10456e+06	583507	504789	1.98689e+06	1.12826e+06	793408	816530	1.31464e+06	1049597	620760	530228	758674	667978	801700	852342	790311	581260
P01031	Complement C5	C5	65256.8	33815.5	62567.8	37024.6	35668.3	46909.1	75327.6	60540.9	76691.6	37806.4	36607.7	15187.4	30008.5	31551.2	26249.6	19114.8	48207.4	42955.6	26128	30288.3	33285.3	37094.7	28360.3	20565.3	20941.6	14268	16448	31092.4	13279.3	28845.8
P03951	Coagulation factor XI	F11	122489	61883.9	79492.6	32940.4	19540.5	40161	89436.6	64230.1	71473.3	99953.9	50526.5	32684.9	26782.4	29212	34363.9	31009.5	80782.1	32903.7	28722.5	30722.9	42645.2	79355.2	37426.1	32303.8	19215.5	16994	27627.5	27506.9	4498.43	17646.3
A0A8I5KQA5	Phosphofurin acidic cluster sorting protein 2	PACS2	11102.5	7355.16	4928.34	4468.2	5348.59	8379.52	10120.8	7247.3	5627.3	5194.04	9844.18	9378.82	11235.1	10162.7	10956.6	11894.9	11922.9	9982.93	13822.2	9578.34	8342.38	8456.49	13639.4	11693.8	11149.6	9225.21	11614.6	6725.38	12544.4	11873.8
A0A5C2G0A9	IGL c2592_light_IGKV1-12_IGKJ5 (Fragment)	0	251722	177687	157452	63309.9	78293.8	95469.8	159374	144390	89352.2	117081	73122.3	71707.2	54554.3	85633.7	61085.7	47511.9	54615.2	75119.5	55653.9	69847.6	132171	96127.4	75587.7	56289.8	42787.9	55845.6	63022.8	52702.2	31156.6	53758
A0A5C2G797	IGH c198_heavy__IGHV3-48_IGHD2-21_IGHJ4 (Fragment)	0	193026	118662	132285	72245.6	124940	125442	160517	202240	74796.2	81757.1	61106	80847.4	0	0	27834	18116.7	68246.9	75374.2	0	68415.2	69005.3	72941.4	27364.7	27331.1	37617.3	50517	59216.7	85141.6	32454.7	43453
P00915	Carbonic anhydrase 1	CA1	170004	82845.9	196956	332587	213588	319935	491059	207600	81040.5	115900	200374	545751	271905	261252	436893	342688	408085	490820	416179	662267	458033	1.56464e+06	1.26014e+06	882681	248811	475871	487219	467386	254992	695306
Q6NS95	IGL@ protein	IGL@	386126	213569	290119	141199	227642	271566	427499	456778	223757	254838	142762	105191	151808	95693	77542.2	66182.6	418505	120468	115425	173153	158666	200039	52629.3	63200.5	61292.3	88837	76971	101041	27485.7	58123.4
A0A5C2G2D6	IGL c2740_light_IGKV1-39_IGKJ5 (Fragment)	0	85548.5	32867.8	50225.5	22753.9	28452.4	29774.6	57406.8	65652.5	29585.7	40139.8	45416.3	13132.8	10831.9	23053.2	32284.9	12646.2	16483.2	23617.8	0	24471.6	14299.2	26289.8	31526.4	11174.4	12894.8	5930.64	14059	45274.5	15543.1	28778.8
A2RTY6	Inter-alpha (Globulin) inhibitor H2	ITIH2	254253	77705.1	130909	72268.9	73787.6	104103	173762	126036	76396.5	66128.2	68545.5	46504	61659	68250.6	77792.2	70211	64188.5	93363.9	61243.4	70806	54045.7	112254	53242	60188.2	85313.3	60777.3	38892.2	72944.2	87766.1	71201.8
A0A5C2FX13	IGL c746_light_IGKV3-20_IGKJ2 (Fragment)	0	189373	96797.7	246507	59129.9	106328	47252.5	232932	319986	118889	203588	34800.6	64138.2	21683.7	167017	21381.8	25291.3	17491.2	46246.4	40067.2	47093.7	56669.7	27257.3	12000.3	0	39725.7	49444.7	18875.4	56653.6	0	48688.2
A0A7S5BYN7	IGH c953_heavy_IGHV3-15_IGHD3-22_IGHJ4 (Fragment)	0	89234.4	46035.1	31290.5	8922.96	0	9978.3	48233.2	63569.4	22547.8	19928.3	5998.8	2112.24	12628	8244.48	6146.91	7682.38	5109.41	10550.7	9325.85	9265.61	5900.97	15886.4	2096.34	19684	6642.2	9621.01	31397.6	2029.73	0	2170.8
A0A1S5UZ39	Hemoglobin subunit alpha	HBA2	33333918	16223841	32947286	35632196	26392516	29839998	54946032	27092680	10961982	10371737	23166072	49059620	32248734	30760688	50024300	28535812	42801916	60079668	41246160	79086600	40664884	134386096	124996216	103182128	39379040	69215288	55644772	61056580	44638080	61566776
Q16768	Glyceraldehyde 3-phosphate dehydrogenase (Fragment)	GAPD	361482	192510	583866	482290	702681	370122	547721	44205.8	16755.9	66915.3	20022.8	0	0	0	33209.1	0	0	26406.6	0	41872.8	4757.84	36582.6	0	0	0	0	76094.1	0	0	0
A0A5C2G8Y7	IGL c260_light_IGKV1-12_IGKJ5 (Fragment)	0	46384.2	30654	25886.5	0	23193.3	20844.3	29835.6	65969	11664.2	18627.7	0	8736.28	0	20595.1	0	10088.1	10275.4	20874.6	0	9870.69	12940.4	0	0	0	7560.39	6468.3	3268.12	12326.8	0	13748.5
A0A024RAW6	Uncharacterized protein	DKFZP779L1558	8165.61	11444.1	6526.31	6843.14	5673.68	11846.7	9291.32	4645.04	5611.96	6003.28	12219	13828.2	11156.8	9111	16610.9	9424.44	10484.9	12968.7	11264.2	7881.26	16206.4	12991.7	14745.7	15828.1	9475.9	7197.37	11996.3	9734.41	12513.2	7494.42
P80108	Phosphatidylinositol-glycan-specific phospholipase D	GPLD1	18618.1	23657.1	25609.3	25046.8	16896.6	17624.4	27979.5	23442.9	33415.6	17042.3	7081.24	51975.1	5462.59	5242.65	4719.66	4619.15	6216.51	9127.28	12169.7	7718.44	18776.5	9408.06	10853.6	9817.15	12757.9	8479.3	4159.69	11229.4	12071.9	7584.33
