# Supplementary material for: Identification of the changes in the platelet proteomic profile of elderly individuals
Source: Front Cardiovasc Med. 2024 May 14;11:1384679. doi: 10.3389/fcvm.2024.1384679 (PMC11130443; doi:10.3389/fcvm.2024.1384679)
Supplement: Supplementary file 2 [file Datasheet2.xlsx]

## Sheet: cluster 1 proteins
Protein ID	Description	Gene	Old_1	Old_2	Old_3	Old_4	Old_5	Old_6	Old_7	Old_8	Old_9	Old_10	Middle_1	Middle_2	Middle_3	Middle_4	Middle_5	Middle_6	Middle_7	Middle_8	Middle_9	Middle_10	Young_1	Young_2	Young_3	Young_4	Young_5	Young_6	Young_7	Young_8	Young_9	Young_10
A0A024QYY6	Flavin-containing monooxygenase	FMO5	33021	29685	42085.5	37653.3	52382.6	31135.3	26443.4	19051.6	67725.5	45078.1	20018.8	36728.1	34663.8	33567.2	26202.2	27841	2095.53	32377.9	23470.2	19456.5	18721.6	15993.1	14388.6	16836.9	21452.9	12295	22017.2	36844.8	31533.8	24392.2
A0A024R0K3	2-oxoisovalerate dehydrogenase subunit alpha	BCKDHA	21731.8	6605.23	12135.8	21244.4	26841.7	0	30627.4	21999.9	22529.2	40220.3	13862.1	20966.5	16455.2	24367	6397.85	10145.6	6205.26	14961.9	4032.78	12392.7	10425.6	0	6128.18	8267.82	15683	10703.7	3437.77	18471.9	8112.17	14008.2
A0A024R0K5	Carcinoembryonic antigen-related cell adhesion molecule 5	CEACAM5	0	0	8717	10026.2	0	7607.37	11669.3	24867.6	12777.7	11355.8	1665.55	17215.1	0	0	6796.79	0	2026.25	3260.26	4220.13	4663.68	9370.07	9612.88	2585.93	5409.58	6268.9	0	4418.14	18755.1	0	10132.7
A0A024R0T8	Apolipoprotein C-I, isoform CRA_a	APOC1	526385	274989	871745	375828	276157	463627	680982	566262	631592	233288	258191	201747	163179	360304	189554	183738	324948	232665	238870	232884	294519	431167	214545	205930	449619	186036	210718	260213	131069	186681
A0A024R1Z4	NFKB inhibitor interacting Ras-like 2, isoform CRA_b	NKIRAS2	54181.9	11286.3	22744.4	25439.9	25130.3	19332.6	0	33571.9	29978.2	25593.6	17330.3	22738.3	11043	16028.7	13652.2	10014	13308.3	15244	26453.5	0	15793.2	25803.6	16755.1	26280.6	0	19186	16708.1	19774.1	0	19622.9
A0A024R3E3	Apolipoprotein A-I, isoform CRA_a	APOA1	3772839	1.92585e+06	4440258	3.55278e+06	2.67807e+06	3.67954e+06	4.72245e+06	4.76652e+06	4.66709e+06	2.57725e+06	1.64897e+06	2.35433e+06	1.49054e+06	2.42476e+06	1.67777e+06	1.84543e+06	1.63736e+06	2.48735e+06	2.09139e+06	1.67317e+06	2.17015e+06	2782843	1.32929e+06	2073412	1.66116e+06	1.48835e+06	1.47003e+06	1.92057e+06	1.35306e+06	1.96776e+06
A0A024R4Q8	Ribosomal protein S5, isoform CRA_a	RPS5	32982.4	47230.9	30517.1	28708.7	38226.6	31865.3	40061.4	22726.4	21065	13011.6	7767.41	6036.73	37210.8	25049.7	27059.6	19780.1	10579.2	15451.8	22391.6	11107.7	34853.5	10848.4	46525.8	16403	24943.6	22347.7	17954	7859.67	26575	0
A0A024R565	Multifunctional methyltransferase subunit TRM112-like protein	HSPC152	0	0	19722.2	20745.2	24380.4	26749.3	0	0	29433.1	26028	13140.7	0	0	20755	12083.6	17039.1	19094.4	0	16237.4	0	12278.7	18411	0	0	0	0	20964	15187.4	15366.9	3955.92
A0A024R796	Cyclin-dependent kinase inhibitor 2D (P19, inhibits CDK4), isoform CRA_a	CDKN2D	10915.7	11894	20526.9	9205.09	8547.58	25288.5	14139.2	0	15530.9	13808.4	6566.08	13323.2	8678.02	8060.79	8150.96	7649.44	3881.34	10889.4	12551.3	12811	11700.6	11194	11570.7	5226.44	3504.88	13585.8	4060.24	10532.3	9665.39	15801.4
A0A024R857	F-box and leucine-rich repeat protein 18, isoform CRA_b	FBXL18	0	311820	0	0	286124	0	0	0	0	256201	0	0	26321.1	212606	311478	13044.3	15800.6	11714	21471.4	0	15186.4	0	0	0	0	284943	231980	30744.7	63509.4	0
A0A024R8F5	EGF-like-domain, multiple 7, isoform CRA_b	EGFL7	3937.16	30691.3	15155.3	13335.6	13008.8	20878.1	18948.3	12514.1	27651.3	26176.4	4903.64	11164	17611	18177.6	11072.6	8375.27	10784.6	6479.77	13482.8	6792.15	19520.2	13079.2	16125.2	7370.54	11063.5	5592.94	9399.09	19324.8	7142.97	8383.18
A0A024R8V5	CDP-diacylglycerol--glycerol-3-phosphate 3-phosphatidyltransferase	hCG_1642326	20816.9	297534	455797	21657.1	354054	474457	183957	22148	315478	578366	41956.3	38880.8	43282.5	331451	361009	51342.4	38936.4	38449.6	8928.52	43975.8	357951	487151	18716	14711.1	21968.9	319993	71376.2	49655.7	84443.1	19602
A0A024R9D3	60S ribosomal protein L30	RPL30	11916.9	27851.4	21313.9	12695.9	18977.5	7782.28	6359.53	19237.5	17770.6	0	6882.26	3517.14	8401.02	6174.25	0	0	0	4475.2	0	13573.7	14484.1	0	16429.4	6020.99	2903.72	0	0	9583.99	5538.23	4207
A0A024RAA7	Adiponectin B	ADIB	350799	99802.8	341694	176673	118098	202807	487311	767306	412645	140333	165712	428753	70252.3	131310	83476.9	45080.7	215071	157895	105833	59288.5	120448	196827	79765.7	107600	177365	86543.1	58761.6	66132.8	98009.2	75688.2
A0A024RAB9	Adiponectin A	ADIA	199664	59177.7	183133	104587	69335.7	104416	254045	415039	215277	79888.8	87875.1	215478	31794.7	72191.7	45768.8	25641.3	114071	87543.9	53684	32846.4	71005.9	99222.9	44439.4	55266.6	91979.1	42221.8	33761.2	37119.2	44217	41549.1
A0A024RAC5	Epididymis secretory sperm binding protein	RCC2	271311	19192.9	305018	193961	24556.7	205761	228644	14783.4	26398.2	209198	18138.1	24266.1	25708.2	24507.1	20027.3	20170.3	18409.4	20318.4	19882.2	21290.1	18047	14034.2	20061.8	24349.3	20667	316585	13387.4	19751.3	17009.2	17547.1
A0A024RAG6	Complement C1q subcomponent subunit A	ADIC	168058	43318.8	155174	81099.2	44661.9	76598.6	243528	262200	222599	60809.8	57352.7	193971	0	57394.4	41360.1	16064.7	67026	70597.8	33252.8	23171.3	58966.6	83492.6	34276.1	40516.1	82203.6	39363.6	18985.7	31746.3	42514.5	40539.7
A0A024RAV0	Branched-chain-amino-acid aminotransferase	BCAT1	3915.19	6589.33	0	0	0	11913.1	5576.39	0	0	0	3027.63	2700.59	0	4518.12	2340.12	7161.41	6153.85	1882.95	2757.86	2036.4	0	0	4487.09	6820.5	0	4356.64	0	2517.55	4417.07	6563.98
A0A087X2C3	RAP2C, member of RAS oncogene family, isoform CRA_b	RAP2C	10118.1	13784.4	5244.56	25753.6	13121.7	3094.88	5238.08	0	0	27418.6	3587.93	7324.34	0	0	0	0	0	6881.77	0	4887.44	4692.54	4161.76	10060.8	3878.37	7537.16	0	2868.8	4571.06	4000.97	3623.48
A0A090N7W4	Cyclin-dependent kinase 5	CDK5	6080.9	5812.29	32785.9	6489.17	44299.7	12423.7	41556.1	20972.8	18986	9303.95	9323.35	8341.46	7628.75	9699.06	9424.17	9736.89	11146	8026.22	7734.56	10030.7	7912.57	24391.1	9111.07	8091.86	28896.6	9698.71	8121.89	9207.6	37358.1	9918.28
A0A0A0MQX8	Muscleblind-like protein 1	MBNL1	57247.5	56626	78665.2	84211.5	61654.5	56658.7	74869.6	41376.8	122073	83680.2	53591.8	36541	45575.9	46958.5	37315	18148.8	50756.3	38544.9	39160.8	49877.5	54968.5	51879.4	41493	31852.7	35067.2	43949.4	0	66912.4	42258	42337.1
A0A0A0MRA3	Titin	TTN	42935.9	35183.5	50128.1	52087	74451.8	53207.7	81842.5	16443.8	15985	12431.1	23015.7	16767.3	23515.1	15859.8	25835.5	20416.6	26857.1	23709.7	20384.2	22236.7	15955.8	15481	23302.5	20762.1	20346.7	19391.4	15795.1	19242.4	25340.1	18585.2
A0A0A0MRN0	Pre-mRNA-splicing factor 38B	PRPF38B	21065	27122.3	27981.5	24002.5	24785	0	0	0	18831.8	0	0	467.007	26030.5	22725.1	10277.1	12542.6	0	8240.65	17485.3	1665.98	24609.1	12837.1	23422.9	13639.7	15031.5	960.344	15265.1	15212.7	19007.2	16584.6
A0A0C4DH67	Immunoglobulin kappa variable 1-8	IGKV1-8	653009	274522	376340	143625	91583	199526	398018	605456	258143	201059	275033	116653	120731	156599	64971.9	130362	213771	170748	147325	146003	136562	175630	220138	126233	113676	74084.3	93069.7	75161.9	73838.2	102106
A0A0H5CWG3	MHC class I antigen (Fragment)	HLA	21761	73218.5	77788.7	30109.3	39117.3	39245.6	20474.9	136580	75483	175587	17097.4	39538.8	13230.2	36451.6	0	32150	15002.7	41308.2	35159	14400.4	27172.3	11956.3	37502.2	24524.2	17841.5	42532.8	15865	9576.9	24528.1	27531.5
A0A0K0K1J1	Epididymis secretory protein Li 2	HEL-S-2	112447	183452	63040	69812.2	69683.9	88069.9	76428.7	46884.9	80260.8	101058	33005.8	19585.4	60672	103586	47700.8	27002.9	30282.4	33709.1	73013.2	115168	66392.5	49669.4	20606.8	40715.7	38976.7	39514.5	47642.2	78215.1	36930.5	49322.9
A0A0S2Z3D5	Apolipoprotein E isoform 1 (Fragment)	APOE	654495	516667	1.08995e+06	493027	479881	541822	672588	591498	1055055	381317	372974	672126	222522	495226	174208	298418	380125	342559	552317	429541	441670	499581	516970	370962	416299	313325	231748	490092	249957	511814
A0A0S2Z4I5	Complement factor properdin isoform 1 (Fragment)	CFP	28514.2	10631	33927	15239.7	16175.9	18492	33012.2	23921.7	31137.6	15799	10818.8	30551	9288.53	14193.1	7615.78	6875.79	9513.13	9206.19	9286.83	10833.9	16033.5	17448.9	10215.5	6470.27	10642.5	8012.52	11520.4	10312.6	9437.13	8806.7
A0A0U1RRL7	Protein MMP24OS	MMP24OS	0	120687	129002	95705.1	132978	85703.1	76564.4	77071.6	155611	112038	71467.9	131393	82174	0	54310.7	71067.1	0	46892.1	72422.2	82744.3	95487	48239.4	61377.1	55447.5	60096.2	58987.4	84848.9	98454.7	50502.7	40765.2
A0A0X9USL5	MS-D2 light chain variable region (Fragment)		49401.7	31451.4	25808	9966.35	19977.2	23373.8	39858.8	35714.3	14674.3	12048	6653.72	16202	9556.43	2370.43	3414.72	9538.6	48097.9	26797.1	4867.11	21055	12821.1	0	11584	5850.97	12450	15008.2	14063	21207.3	19278.6	8539.37
A0A125U0U7	MS-C1 heavy chain variable region (Fragment)		309959	399324	591265	177055	189567	419046	837065	729146	116524	724616	56324.1	139353	236734	307785	103764	131362	273154	262204	22960.3	189332	366357	193505	204671	216680	292915	155980	210148	149514	131458	193294
A0A140TA32	Complement C4-A	C4A	562126	334178	722352	616228	295230	452044	769003	497090	1014431	288321	225451	245217	218127	291227	237809	144550	260187	268606	148275	268714	508004	389616	449484	125588	324152	185711	264458	241951	170231	233089
A0A140VK00	Testicular tissue protein Li 227		67845.8	19168	25845	21092	19668.8	30205.7	44749.2	27366.1	26357.3	20908.4	25397	16722.2	17101.6	18935.6	11094.5	16395.1	13913.3	19912.8	26645.6	21651.1	19861.7	30838.4	19405.5	20168	18034.8	14078.9	16597.5	22965.4	21373.4	26977.5
A0A140VK06	Testis tissue sperm-binding protein Li 39a		12526.1	16099.9	45934.7	0	20960.3	43371	20636.2	17152.6	24090	16083.5	12238.7	13785.4	12317	12709.4	11092.4	18011.8	12484.1	17810.5	15919	17129.8	17723.4	12430.3	9446.65	11685.3	15576.7	16289.4	19107.8	24745	14348.7	19953.9
A0A193CHR3	10E8 heavy chain variable region (Fragment)		45991.4	49538.1	47997.7	23354	23688	0	44840.1	141318	29763.2	37367.5	3132.56	12081.1	0	23828.9	0	0	0	0	5689.74	22916.6	17880.8	28061.9	0	0	0	0	11392	0	0	0
A0A1B0GVI3	Keratin, type I cytoskeletal 10	KRT10	186406	129336	195354	331651	264932	120973	92071.8	254757	133364	235132	77902	502267	110886	134354	48862.4	76855.9	66803.7	64572.7	96273.5	92526.4	206275	129043	160747	84914.7	30629.9	110788	142067	47060.7	82320.8	101092
A0A1V1FWL6	Tuberin	TSC2	85478.9	42506.9	71397	77532.9	98022.6	19949.2	74120.6	76644.8	94447.9	73012	35497.3	20348.2	28880.6	14294.2	9421.29	53307.4	67036.2	23444.7	74004.7	34265.8	17703.9	58468.6	64859.8	67551.9	5573.63	15583.3	23648.5	11866.2	75340.6	56817.5
A0A1W6IYJ0	N90-VRC38.03 heavy chain variable region (Fragment)		128505	102516	60759.3	38674.4	22865.9	41976.4	88472.8	162701	41651.2	49744.3	23833.2	14053.2	32976.5	0	41944.4	20748.7	50410.4	52922.2	34254.7	40719.3	58338	30420.1	31613.1	23427.5	52473.7	22491.3	29013.8	32758.9	19967.8	14859.3
A0A286YEY4	Immunoglobulin heavy constant gamma 2 (Fragment)	IGHG2	21547132	10990742	10048100	4.89534e+06	5375386	10499363	14445680	18460224	3968783	9525219	6948704	2.38287e+06	1.65873e+06	2.65737e+06	4492372	1.61301e+06	5760531	6476336	4322236	4390582	4843888	7790778	2.92004e+06	3.98311e+06	5.14095e+06	4.44497e+06	5060932	4253043	5.26271e+06	4306859
A0A2R8Y3M9	Uncharacterized protein		103071	36622.2	72624.1	58897.2	26757.9	50666.7	98766.6	44110	91438.5	36529.4	40675.9	16714.7	25273	31328.2	38124.8	19406.4	50270.1	44580.8	30533.8	38026.9	48263.9	46332.4	38710.2	27443.2	33938.8	22816	23171.5	30169.8	25229.5	40506.9
A0A348GSH7	Serpin peptidase inhibitor clade G member 1	SERPING1	379060	145319	325344	226412	113500	216144	341795	242758	397710	197554	100055	110521	68795	94932.5	61440	59847.6	136749	146214	143929	91956.9	145020	193010	112443	53133.1	86181	76359.1	51840.9	76812.1	54168.3	104967
A0A384MDQ7	Epididymis secretory sperm binding protein		2.99896e+06	937937	1.1829e+06	880126	772373	1.07637e+06	2230191	1486260	1.04475e+06	826209	832718	482759	568660	655680	723596	596612	1033203	766118	719910	643905	556379	1.15561e+06	661708	515664	560443	608687	467191	710296	584547	669313
A0A384MQW4	Epididymis secretory sperm binding protein		137945	241901	277409	293491	341143	140419	122434	365553	350214	267800	58645.6	292755	144462	152781	45745	145678	89268.4	104958	123859	147690	186775	190055	66759.9	116755	102027	142828	168151	111664	83867.8	52604.8
A0A384N669	Lumican		29468.3	13240.7	14466.4	14196	10427.3	14011.9	23882.7	19206.7	14481.6	11787.5	8611.81	11823.7	10290.1	12354.1	11752.5	7151.99	9517.51	18847.2	8788.01	8913.04	8813.29	11412.8	7794.81	6878.07	11098.8	10068	6818.5	10072.2	13046.7	9716.22
A0A384NKM6	Beta-2-glycoprotein 1	APOH	4290695	1.49133e+06	5296863	2.06376e+06	2324376	2.14681e+06	2.87231e+06	3.73788e+06	4.70278e+06	1.06264e+06	2.22979e+06	1.21021e+06	1.00147e+06	1.95974e+06	1.05592e+06	729577	2.4192e+06	1.35499e+06	1349767	743964	1.65621e+06	2.31061e+06	750498	920184	1.00272e+06	657814	498948	1.67289e+06	696882	1.18322e+06
A0A384NKS6	Clusterin		6875801	12732194	13177584	9600966	9804891	9532778	10100450	10744345	10301554	12287821	6673559	5945164	6.59499e+06	8.18607e+06	3.98254e+06	5.56535e+06	5.20803e+06	5895266	8.09677e+06	6678020	7737387	5668912	7.12768e+06	5044294	5.88191e+06	7413031	6.82656e+06	8.1062e+06	7110302	8881163
A0A384P5H7	Collagen, type VI, alpha 1, isoform CRA_b	COL6A1	6846.96	15452.9	14946.3	32615.5	0	28536.6	15801.2	9512.13	26866.4	15739	4029.19	20965.9	8038.66	12396	22426.4	14353.5	6684.51	17266.4	12830.7	4866.91	7136.67	18012.4	8606.06	2331.02	19866.6	17107.9	12460.6	7848.16	8940.68	5406.17
A0A3B3ISA6	Complement C4-B (Fragment)	C4B	140100	36926.2	131233	136256	37977.9	68021.4	193330	127608	228259	70116.3	29047.4	20669.6	37065.9	67687.7	31962.1	16688.4	65331.7	60618.6	11354.2	23124	59938.7	98132.9	61663.9	20926.1	31047.2	23956.7	67322.9	51043.5	38074.8	24363.2
A0A3B3ISR2	Complement subcomponent C1r	C1R	615518	945273	1.10015e+06	1.02804e+06	681599	745001	952975	1.23716e+06	939720	1180800	247896	424338	451118	396539	352742	260680	266472	362031	419066	342992	514546	418553	509538	567117	648661	521955	450097	455674	528667	449107
A0A3G2LML8	MHC class I protein (Fragment)	HLA-B	446103	772234	689119	262736	313252	497085	267402	584768	464168	484745	237517	343487	321509	439039	189487	476161	256513	351141	345729	352839	400949	326620	553479	157208	47168.3	345017	243034	404315	468850	31658.3
A0A447G109	MHC class I antigen (Fragment)	HLA-B	242570	22842	324237	10503.9	161015	8441.24	178429	480910	250990	26666.7	2946.03	140105	20078	9778.8	12889.2	10923.8	7738.38	8413.51	6793.53	25945.5	23351.4	6839.32	18160.7	6756.29	0	18397.2	9095.76	159491	239960	9942.97
A0A494C100	MCM domain-containing protein		0	0	0	0	19128.5	0	15421.5	21201.5	13882.1	0	9753.67	17989.5	0	9595.33	0	0	8656.04	0	0	9049.55	0	9546.35	0	8355.2	14899	0	12553.2	13537.6	0	7155.03
A0A499FIS5	MAP kinase-interacting serine/threonine-protein kinase 1	MKNK1	7706.36	0	0	8509.76	0	0	14546.8	0	0	10754.1	9368.07	5025.46	6094	4080.29	4458.07	4225.69	6812.86	6248.24	9870.26	8464.27	6370.32	6305.94	6595.64	0	4527.52	12894.5	3544.26	6934.25	8171.77	5431.44
A0A4P8J559	IgK_IGKV3-11 (Fragment)		88978	26605.9	39648.7	0	17873.5	21639.6	55402	36286.3	28971.2	28950.8	23332.5	11899.8	0	0	9651.91	13734.9	10884.1	42732.2	13343.3	11101.8	14638.9	0	14086.1	17701	29147.2	0	20029.5	12178.9	11610.5	0
A0A5C2FTQ2	IGL c361_light_IGLV3-25_IGLJ2 (Fragment)		123189	199009	207216	143241	87109.2	141925	222509	251642	154712	84535.9	25426.7	74265.7	66344.4	84453.5	70222.2	53525.7	234874	36870.7	97803.7	102522	109703	119760	89497.9	28406.8	48789.3	70633.7	82702.8	37142.6	112969	41516.7
A0A5C2FU65	IGL c528_light_IGKV2D-28_IGKJ2 (Fragment)		39757.7	9485.55	16462.6	0	0	19105.6	21254.5	0	19909.1	0	0	11277.8	0	14289.4	0	0	4219.1	0	8017.6	8510.79	0	0	0	0	0	0	8653.18	6686.76	0	0
A0A5C2FUT0	IGL c778_light_IGKV3-11_IGKJ2 (Fragment)		1.00583e+06	510122	789794	366826	487556	407705	837596	898317	490394	424329	381826	337935	549121	542270	322853	335949	463093	839292	355242	233515	683116	649996	240280	226628	376275	368389	467070	202473	388167	378715
A0A5C2FV72	IGL c672_light_IGKV3-20_IGKJ3 (Fragment)		141440	53938.6	46633.6	30593.4	12823	0	47038.4	102449	25891.5	37579.7	0	0	0	28496.7	0	0	7430.06	0	8892.38	21265.4	16957	21740.3	0	5846.47	0	0	8262.7	8966.84	0	0
A0A5C2FV99	IGL c534_light_IGKV3-15_IGKJ3 (Fragment)		116423	97085.4	78447.2	52376.5	62307.9	54562.6	145499	142781	78795.9	52273.4	66986.4	43851.8	33937.4	49203.8	34904.1	25340.5	70616.7	63999.4	53724	42150.5	35551.5	58425	41991.2	30949	35605.5	47767.5	39801.3	36186.6	15455.8	25936.5
A0A5C2FVT6	IGL c1039_light_IGKV1-6_IGKJ2 (Fragment)		3068496	1.24587e+06	1.562e+06	1.29603e+06	1.54449e+06	1547531	3.34392e+06	4949209	1.2338e+06	2182034	1.06607e+06	857172	1.09052e+06	1.39617e+06	723060	715070	1.55466e+06	688420	1.06261e+06	597002	1.10423e+06	1.75769e+06	1.09144e+06	591789	848564	1.11595e+06	456476	1.15842e+06	990131	1.06442e+06
A0A5C2FWH1	IGL c1289_light_IGKV3-20_IGKJ1 (Fragment)		101409	45912.8	62410.4	58263.8	73424.9	62400	136819	43339.2	90634.8	35142.3	0	65830.2	11191	38927.9	8099.92	8406.31	19687	16032.7	25071.4	25868.6	19919.3	28601.6	7358.72	8984.84	4496.1	11727.6	62281	0	5763.67	0
A0A5C2FWZ1	IGL c1342_light_IGKV3-15_IGKJ5 (Fragment)		229662	364524	141050	120913	113285	118670	227928	253222	116586	92617.2	132848	50477.7	47137.6	89730.9	65953.9	70220.3	142681	82251.4	91851.9	91045.9	82766.5	135504	71872.4	64558.2	62785.5	119696	209730	55746.9	49227.3	91827.8
A0A5C2FX13	IGL c746_light_IGKV3-20_IGKJ2 (Fragment)		189373	96797.7	246507	59129.9	106328	47252.5	232932	319986	118889	203588	34800.6	64138.2	21683.7	167017	21381.8	25291.3	17491.2	46246.4	40067.2	47093.7	56669.7	27257.3	12000.3	0	39725.7	49444.7	18875.4	56653.6	0	48688.2
A0A5C2FX14	IGL c680_light_IGKV1-39_IGKJ2 (Fragment)		1.74493e+06	734979	660807	272598	311807	484502	966212	968125	316957	346209	250751	205702	260868	327236	227340	157325	480180	403363	285161	322203	390501	329011	260166	140959	196964	295747	204117	315923	242705	201600
A0A5C2FX88	IGL c1591_light_IGKV2-30_IGKJ4 (Fragment)		967786	374445	785343	0	403249	418677	721550	789907	300378	382423	323093	38449.8	149317	298733	156660	160592	338235	335917	234226	275935	299952	0	0	172792	252058	247082	441175	274340	213047	209610
A0A5C2FXA4	IGL c1611_light_IGKV3-11_IGKJ5 (Fragment)		921514	103845	164576	0	0	0	146912	160441	0	83135.6	66073.5	0	0	34818.7	0	0	0	86985.4	0	71111.2	39781	55914	12340.2	0	22961.3	0	11979.1	0	0	12884.9
A0A5C2FXJ0	IGL c325_light_IGKV2-24_IGKJ4 (Fragment)		46710.2	32531.5	51195.5	23195.4	41766.4	48150.5	48651.3	76180.7	22751.6	33800.4	35093	2756.37	24839	14611.9	22725.4	0	39291	24846.3	23402.2	33336.2	43037.7	0	11836.3	21643.1	21542.4	17145	5897.48	33276.9	61526.8	27515.7
A0A5C2FXL9	IGL c1748_light_IGKV3-20_IGKJ3 (Fragment)		257771	36988.1	84548.5	61338.4	67575.3	39131.4	199186	79445	102650	169949	69816	11792.8	55122	56336.9	43337.9	3805.1	81540.9	70843	21121.5	23141.7	95705.9	88644.3	45793.7	8906.97	15880.8	16673.2	40223.9	8088.99	12718.3	20633.4
A0A5C2FXZ0	IGL c1514_light_IGKV1D-17_IGKJ2 (Fragment)		42295	56141.3	44942.4	10564.6	7420.3	12123.7	47239.1	95645.4	9335.8	31272.6	0	0	16602.8	12938.6	9854.65	6079.43	28597	8434.06	6097.24	4974.89	41170.6	25934.8	8615.24	7697.2	0	17528.7	14983.4	14455.7	21229.7	16367.9
A0A5C2FY59	IGL c1106_light_IGLV1-47_IGLJ3 (Fragment)		200769	137542	131441	73585	86145.4	224907	130158	210294	65784.9	84884.1	72774.5	48680.3	91867	50026.4	23983.7	65823.6	92311.7	69142.2	88257.4	72570.9	78598.8	83549.3	46539.8	68381.6	11842.8	55183.5	57742.6	7675.02	9675.29	51379.7
A0A5C2FYB1	IGL c1156_light_IGKV3-20_IGKJ2 (Fragment)		172681	84848.8	52609	34923.9	42031.9	23812.5	105876	71541.5	66535	166364	69815.9	11793.1	55122.1	31155.2	0	3805.03	42380	70843	13663.4	31168.7	65030.9	51601.3	29164.1	8906.98	15880.6	12891.2	22838	23117.1	12718.3	19640.4
A0A5C2FYL2	IGL c2002_light_IGKV1-39_IGKJ1 (Fragment)		2.69758e+06	1.11022e+06	1251476	514744	628205	707567	1469358	1.96876e+06	550737	842305	444252	359840	455181	571791	297428	300343	700307	595696	453039	474488	827453	676610	454440	247269	343123	475232	376452	491670	408356	404902
A0A5C2FYV0	IGL c2082_light_IGKV3-20_IGKJ3 (Fragment)		60009.9	55554.1	45057.5	0	0	37311.7	42697.9	66814.4	27121.9	0	0	0	0	27992.8	0	26359.9	0	28642.2	0	22727.2	0	0	0	33749.2	34166.5	36521	0	29932	0	0
A0A5C2FZK6	IGL c1586_light_IGKV3-20_IGKJ4 (Fragment)		186646	56727.8	70506.1	44957.7	43357.3	48368.5	117952	83478.2	34098.6	157554	72022.6	24607.5	0	40652	0	0	63784.1	26339.4	7191	25425.4	60616.2	26002.6	25163.1	8907.02	15880.7	15471.3	28645.2	17625.6	12718.3	16493.5
A0A5C2G0A9	IGL c2592_light_IGKV1-12_IGKJ5 (Fragment)		251722	177687	157452	63309.9	78293.8	95469.8	159374	144390	89352.2	117081	73122.3	71707.2	54554.3	85633.7	61085.7	47511.9	54615.2	75119.5	55653.9	69847.6	132171	96127.4	75587.7	56289.8	42787.9	55845.6	63022.8	52702.2	31156.6	53758
A0A5C2G0F4	IGL c2659_light_IGKV1D-16_IGKJ5 (Fragment)		58283.3	44549.7	58440.5	30589.8	32708.2	43107.9	63710.2	46868.4	34058.5	36387	10331.8	13650.5	19041.7	32984	21360.8	0	23727.3	26784.6	23368.3	26305.9	27656.7	32133.4	18229.2	0	0	17567.1	0	11674.5	58807.2	15766.7
A0A5C2G0S7	IGL c2742_light_IGKV3-20_IGKJ1 (Fragment)		76403.5	29949.6	92975.2	19010.1	14173	34320.7	54063.5	126661	23929.4	36028.2	23062.2	27150.4	20276.8	30059.7	0	21430.6	17639	30779.1	40115.5	27196.4	37439	27714.7	12890.3	11188.9	0	27455.3	23485.4	40535	11500.2	13598.3
A0A5C2G1A6	IGL c1715_light_IGKV1-27_IGKJ1 (Fragment)		131423	39535.7	84937.5	44454.3	0	48496	71459.8	40977.7	51252	60803.6	40527.9	40913.5	39697.9	58299.2	23077.9	0	25633.2	40674.3	26819.2	46420	49712.3	44375.4	26976.9	23179.3	21655.8	25173.2	29561.3	34767.8	23962.5	19609.8
A0A5C2G1I6	IGL c3131_light_IGKV3-20_IGKJ4 (Fragment)		169472	50790.3	80821.7	129333	26531.2	46864.7	168948	107177	84648.7	84194.4	67082.3	39600.1	39112.9	105958	29462.9	25812.5	118367	69794.3	25824.4	44073.6	50749	55762.3	46355.4	38567.8	31757	52460.9	25509.8	133714	52763.1	40925.9
A0A5C2G1T7	IGL c3129_light_IGKV4-1_IGKJ1 (Fragment)		88489.9	34937.5	58393.2	20405.3	45738	0	37895.7	75787.1	35445.7	32542.6	0	13153.9	0	29280.9	0	5976.92	19903.1	14195.2	0	0	28580.2	16618.2	0	0	0	24969	0	0	8034.39	0
A0A5C2G1U4	IGL c2426_light_IGKV1-5_IGKJ1 (Fragment)		80645.2	39478.5	85919.9	0	36807.2	30863.6	85365.8	113874	50160	89455.6	27266.5	32023.9	23030.2	56235.4	23440.6	27536.1	41343.7	45321.2	27183.2	26954.9	55552.8	45721.9	27094.4	0	28674.9	22755.1	23144	28104.4	22262.3	0
A0A5C2G1Y7	IGL c3298_light_IGKV3-20_IGKJ1 (Fragment)		369851	184221	280343	117750	172331	165560	334871	406207	165701	163345	160900	117873	102989	119154	68701.8	90835.2	135256	170666	109592	156553	112976	145470	110476	95779.9	107372	84222.1	113732	86130.1	113244	73440.4
A0A5C2G2D6	IGL c2740_light_IGKV1-39_IGKJ5 (Fragment)		85548.5	32867.8	50225.5	22753.9	28452.4	29774.6	57406.8	65652.5	29585.7	40139.8	45416.3	13132.8	10831.9	23053.2	32284.9	12646.2	16483.2	23617.8	0	24471.6	14299.2	26289.8	31526.4	11174.4	12894.8	5930.64	14059	45274.5	15543.1	28778.8
A0A5C2G457	IGL c3704_light_IGKV1-5_IGKJ1 (Fragment)		72452	46942.2	92316	0	34758.5	42311.3	53819.1	63734.4	37800.7	33954.3	42432.5	0	18670.8	30899.1	16746.2	17663.1	37226.9	26363.5	17510.1	43075	37253.1	0	35938.9	5597.82	6519.92	18904.8	18878.9	36785.8	17803.3	33120.1
A0A5C2G4A9	IGL c1133_light_IGKV3-20_IGKJ1 (Fragment)		114924	57759.1	62319.5	25840	26385.3	57384.3	81693.5	123405	37937.7	48848.7	91769.8	0	34627.7	12769.5	12839.3	0	25919.4	48012.3	28694.4	30619.5	40729.7	41626.8	35325.2	11944.4	21683.2	27961.1	23384.4	21864.3	23214.4	28580.3
A0A5C2G4F7	IGL c3450_light_IGKV1-39_IGKJ1 (Fragment)		454581	155680	259386	116140	165320	147719	265475	442302	124469	206860	80599.5	77925.1	95293	104545	49114.4	66477.5	126797	82429.2	78284.9	109549	179113	131793	94492	47310.3	47654.6	106614	28231.1	77959.9	58096	88961.9
A0A5C2G6H5	IGH c192_heavy__IGHV3-74_IGHD5-18_IGHJ6 (Fragment)		246464	954451	419846	223888	178773	454753	874491	1.21807e+06	251907	364430	80844.6	79286.3	205158	251101	189277	131712	353330	391420	56921.4	146160	177091	198173	131401	0	49550.9	101076	146051	52040.8	53802.6	188378
A0A5C2G6N4	IGH c317_heavy__IGHV1-46_IGHD3-22_IGHJ4 (Fragment)		25682.8	17819.7	20949.2	0	0	11289.9	37296.4	22305.3	20863.3	22535.8	0	0	0	12833.1	9308.53	0	9514.26	0	0	12096.7	0	15148.3	11390.3	0	3148.71	0	0	0	0	0
A0A5C2G711	IGL c224_light_IGKV3-11_IGKJ4 (Fragment)		46561.3	17214.6	20895.3	13262	0	0	17385.8	29591.5	5794.72	17768.4	4322.61	8249.3	0	0	0	5686.44	0	14296.6	6265.22	0	6819.47	8479.27	0	0	0	8391.23	4681.88	0	0	0
A0A5C2G721	IGH c108_heavy__IGHV4-39_IGHD4-23_IGHJ4 (Fragment)		42684	32395.2	46349.4	31090.5	0	13206.4	34788.1	44268.2	15127.4	12430.8	0	0	0	20814.2	5208.06	0	4444.43	0	0	12546	0	0	4564.07	0	0	0	0	0	0	0
A0A5C2G797	IGH c198_heavy__IGHV3-48_IGHD2-21_IGHJ4 (Fragment)		193026	118662	132285	72245.6	124940	125442	160517	202240	74796.2	81757.1	61106	80847.4	0	0	27834	18116.7	68246.9	75374.2	0	68415.2	69005.3	72941.4	27364.7	27331.1	37617.3	50517	59216.7	85141.6	32454.7	43453
A0A5C2G7D4	IGL c338_light_IGLV3-25_IGLJ1 (Fragment)		79865.3	57987.9	129815	60440.7	107115	53997.3	116253	112565	56078.6	68633.4	2277.8	0	0	60053.2	16178	107799	0	0	40481.7	31614.9	27738.7	47867.4	0	21629.3	30126.9	38709.8	0	18026.5	26979.3	0
A0A5C2G8F3	IGL c86_light_IGKV1-6_IGKJ1 (Fragment)		217060	117503	155378	74379.2	90373.8	86430.9	165414	207089	97943.4	128787	89559.6	50878.1	69141.3	112170	33898.5	63575.8	97930.4	81739.4	52537	71620.7	96984.6	78883.7	49551	43744.8	43966	60959.4	45373.8	68887	36792.8	55017.2
A0A5C2G8Y7	IGL c260_light_IGKV1-12_IGKJ5 (Fragment)		46384.2	30654	25886.5	0	23193.3	20844.3	29835.6	65969	11664.2	18627.7	0	8736.28	0	20595.1	0	10088.1	10275.4	20874.6	0	9870.69	12940.4	0	0	0	7560.39	6468.3	3268.12	12326.8	0	13748.5
A0A5C2GA87	IGH + IGL c41_heavy_IGHV3-33_IGHD4-17_IGHJ6 (Fragment)		77131.3	50751	81145	54703.6	50979.7	68753.1	103186	91216	69071.5	70543.6	25480.8	51655.2	0	60828.1	41180.1	0	40627.7	42114.7	0	0	58577	65180.4	0	42027.6	0	43263.5	59502.2	0	0	0
A0A5C2GAH8	IGH c293_heavy__IGHV1-18_IGHD4-17_IGHJ4 (Fragment)		82104.7	45657.2	45783	29291	26437.1	24255.9	62383.2	79429.8	45883.3	35448.7	10951.7	13465.1	22349.1	45299.3	24474.6	18898.9	26936.8	17647.6	10703	44297.5	27315.2	22252.4	14302.5	0	0	23113.1	0	28392.1	0	0
A0A5C2GB01	IGH + IGL c272_heavy_IGHV3-9_IGHD6-13_IGHJ4 (Fragment)		7192.09	7709.29	30110.2	0	0	10275	33871.2	16961.1	0	14558	0	0	11579.3	1246.53	0	0	676.138	1595.51	0	0	4359.16	0	3118.81	1448.88	3421.49	0	4105.13	0	16020.6	6016.03
A0A5C2GBK7	IGL c23_light_IGKV3-15_IGKJ4 (Fragment)		125685	157324	76592.8	46769.4	66076.3	64303.3	147016	250996	91889.1	68526.4	33076.4	29966.6	45797.1	46797	13645.9	14870.5	92892.7	54931.9	22569	37011.9	39364.3	26817	13855.2	26601.2	18165.7	21921	14892.7	37352.5	22853.1	16833.2
A0A5C2GBR8	IGL c103_light_IGLV1-44_IGLJ1 (Fragment)		27891.6	23260.7	17000.6	0	10829.6	14101.3	16459.9	45087	0	0	0	0	0	0	11490.9	5657.16	18626.3	11929.9	7373.55	9975.5	23382	21603.7	9202.54	0	0	9285.12	0	0	9961.96	11603.3
A0A5C2GCU1	IGL c4153_light_IGKV3-20_IGKJ4 (Fragment)		4359177	2.33566e+06	1.86127e+06	795954	937372	1.35668e+06	2.56772e+06	3.67749e+06	1.28344e+06	1.32947e+06	868890	694314	606200	1.10456e+06	583507	504789	1.98689e+06	1.12826e+06	793408	816530	1.31464e+06	1049597	620760	530228	758674	667978	801700	852342	790311	581260
A0A5C2GD17	IGL c483_light_IGKV3D-20_IGKJ1 (Fragment)		57544.2	0	61529	13101.2	17426	22113.3	73485.7	64491.7	39563.9	26938.7	14718.9	0	0	0	8714.99	0	10560.4	20079.9	0	8537.77	17699.4	0	0	0	33409	0	0	21772	10295.3	0
A0A5C2GDU8	IGH c151_heavy__IGHV1-69_IGHD1-26_IGHJ4 (Fragment)		192128	175059	146695	56718.4	106552	54763.5	94326.4	244548	60991.7	53195.7	67750.6	58987.4	141011	57490.3	10397.4	26590.8	148769	49049.7	36166.2	42311.6	80052.9	83998.3	84328.2	52103.5	103180	0	39551.3	67248.1	0	37332.7
A0A5C2GE66	IG c431_heavy_IGHV3-23_IGHD4-17_IGHJ5 (Fragment)		28381.1	48578.1	57873.6	34774	40521.9	36163.8	78234.1	81947.9	42952.7	53062.6	19771.6	10160.2	8675.92	16893.9	20757.2	26058.8	56582.5	55744.6	18726.5	23598.9	0	43798.6	44636.3	12685.4	9597.66	16382.1	15061	14563.9	17723.8	11234
A0A5C2GET1	IG c102_heavy_IGHV3-48_IGHD1-26_IGHJ5 (Fragment)		71382.6	68399.2	88297	28910	23769.5	25916.6	49914.7	75486.1	47449.7	30139.3	27979.7	0	0	21524.2	0	0	0	22494.3	19297.3	42261.9	32404.3	0	0	0	14288.3	0	0	16615.1	0	0
A0A5C2GF55	IG c1064_heavy_IGHV3-73_IGHD6-6_IGHJ6 (Fragment)		195395	127964	148721	90026	70362.1	126067	124837	237772	103372	106047	94189.5	105297	41754.8	0	48203.1	67640.9	144433	104879	82810.3	100006	112111	56087	0	0	39869.5	60604	79616.7	142385	57931.7	0
A0A5C2GF65	IG c111_heavy_IGHV3-21_IGHD4-11_IGHJ4 (Fragment)		593702	379936	560916	174906	390285	361682	586641	847067	285348	403279	274902	133400	204122	154003	106162	0	367972	330638	118500	177325	331440	310102	78164.6	129598	158127	158500	0	123212	110858	164378
A0A5C2GFK1	IG c1114_heavy_IGHV4-34_IGHD3-10_IGHJ3 (Fragment)		505656	210835	319242	148256	167203	115882	262216	389626	126962	156936	101267	69351.4	91769.3	116351	40810.3	59506.2	0	102724	81748.1	101180	81348.1	92692.6	84743.3	20779.5	63702.6	49731.2	55087	61133.4	52262	44364.5
A0A5C2GG28	IG c524_heavy_IGHV3-48_IGHD2-15_IGHJ6 (Fragment)		150294	44323.7	76857.9	41753.8	74127.9	87413.5	112053	88356.1	42321.1	68917.9	129334	48650.8	27744.6	42822	19258.5	20216.7	38949	65517.5	46900.3	75071	78204.2	51469.4	25830.8	0	0	0	40351.9	59258.6	38881.8	30113.4
A0A5C2GJ51	IG c360_light_IGKV3-20_IGKJ2 (Fragment)		142514	43175	122567	11537.1	72944.9	55129.7	129320	86013.4	71835.8	34676.8	10338	11518.1	11835.2	25534.8	9787.39	16323.1	21498	33255.3	0	26194.7	0	36711.9	14797.8	10185	15277.7	15230.2	61172.1	10383.1	43352.7	0
A0A5C2GJ89	IG c995_light_IGKV3-11_IGKJ4 (Fragment)		29415.5	0	37699.2	88610.2	50476.7	29310.8	37950.2	32942.8	53920.5	17355.2	21105.6	0	9721.22	16046.9	6489.1	11182.7	0	23454.6	0	10996.3	0	20713	0	7315.94	0	0	15029.7	19601.4	0	22152.8
A0A5C2GJR5	IG c837_light_IGKV1-39_IGKJ2 (Fragment)		148706	71961.2	156045	44176.6	59373.5	52596.1	91517.6	159335	52683.9	203572	61671.3	33056.2	31493.7	69838.7	26572.9	28509.9	49129.2	48549.1	42523.1	63355.5	56597.5	94074.8	29939.8	13538.8	28795	44421.3	26022.6	53139.9	44154.9	29848.6
A0A5C2GK10	IG c1109_heavy_IGHV3-30_IGHD5-18_IGHJ4 (Fragment)		117160	78300.4	216282	166015	149700	66486.6	189355	159166	188902	74104	78738.3	56663.3	30460.7	39678	22679.2	41777.1	82500.8	72472.8	75981.4	49895.7	108014	87996.9	42119.1	20855.1	40152.8	49896.1	17936.2	93247.4	49764.7	69170.2
A0A5C2GL90	IG c96_heavy_IGHV3-48_IGHD4-17_IGHJ6 (Fragment)		34261.2	0	24281.6	0	21845.2	2289.56	0	52203.6	35163.6	20025.2	5933.3	13464	0	0	6406.19	0	0	13681.8	15237.7	4832.83	5766.73	18314.9	0	0	0	0	0	0	0	0
A0A5C2GLU4	IG c316_heavy_IGHV3-7_IGHD5-18_IGHJ4 (Fragment)		346808	714085	364831	273330	157091	363489	673678	891336	213644	297790	204509	101498	143264	164870	123564	94117.4	271502	332638	136784	142517	161010	176928	94922.6	48330.4	105168	95535.4	149972	102821	102407	119909
A0A5C2GLY3	IG c366_heavy_IGHV3-7_IGHD1-26_IGHJ4 (Fragment)		45824.8	43531.9	134416	57558.1	73050	117893	95636.5	173272	37139.7	67874.8	32764	22508.1	0	22191.8	15291	22207.4	0	0	0	92585.8	147286	56074.6	42515.5	21078.4	29105.5	28339.9	24941	27679.5	21740.7	29489.5
A0A5C2GMD1	IG c848_light_IGKV1-5_IGKJ4 (Fragment)		75665.4	64564.7	90296.9	53377.7	33803.9	49276.4	89124.7	87387.3	65555.7	60441.7	28136.7	56426.4	47331	45211.1	23258.2	50500.5	53662.2	30247.4	27432.1	42322.1	45626	63535.2	53507	41148.6	32412.4	34747.9	34583.6	31751.8	22366.2	42467.8
A0A5C2GN85	IG c1200_light_IGKV2D-28_IGKJ5 (Fragment)		66808.4	21047.1	29975.3	17316.9	34468.5	38973	39790.4	43742.1	19346.6	23148.5	25695.4	19174.8	0	31407.9	0	9094.5	16123.3	18414.8	12351.6	12535.5	16551.9	20327	9589.14	0	17833.5	12356	27594.5	11829	10915.9	0
A0A5C2GP53	IG c464_heavy_IGHV3-30_IGHD3-3_IGHJ4 (Fragment)		215748	246295	182969	138370	156185	134187	256847	344263	208429	179984	120761	165598	46841.1	136718	68369.8	64533.4	452731	142189	158950	94147.4	127239	196357	116396	83610.6	126242	123237	142040	115509	177169	46239.2
A0A5C2GQ05	IG c1476_heavy_IGHV3-7_IGHD4-11_IGHJ4 (Fragment)		46238.6	38682.6	41771.5	10018.5	34916.5	65900.7	40634.6	58187.4	21264	19008.8	0	11999.5	6144.82	11773.8	0	0	14527.1	32576.6	0	34597.1	20772.3	26230.5	14004.6	29456.2	21108	21591.1	30688.3	52341.3	44535.3	21760.1
A0A5C2GV21	IG c367_heavy_IGHV4-39_IGHD6-13_IGHJ4 (Fragment)		33286.4	8083.39	0	0	11439	6323.78	13623.3	13116.3	6175.2	0	3403.6	0	4345.12	0	0	0	0	0	2590.56	2324.81	0	0	4585.87	0	0	0	0	0	0	0
A0A5C2GVE2	IG c1534_light_IGKV3-20_IGKJ2 (Fragment)		91919	43953.6	67238.2	28427.4	18810.4	49829.6	85067.5	83808.8	47965.5	68145.7	36689.5	17294.9	27648.8	37914.8	0	0	29134.5	29890.3	32512.6	38398.1	37129.8	38979	32068.8	13012.5	28302	28272	18928.1	22752.7	30340.2	8267.04
A0A5C2GVI6	IG c1327_light_IGLV2-23_IGLJ2 (Fragment)		77963.3	79599.3	91716	12948.9	17650.7	34683.1	77539.5	113827	30478.2	17860.8	11987.5	0	18581.1	27627.1	17941.9	9887.29	0	31975.7	10046.3	27361.9	30891.3	31981.2	7055.52	17288.3	16644.7	0	8097.33	29629.3	0	11169
A0A5C2GVM7	IG c1278_heavy_IGHV5-51_IGHD2-15_IGHJ4 (Fragment)		64943.5	19420.9	13344.5	12034.6	23786.6	28004.6	0	47402.2	26045.8	0	18031.2	8440.8	0	0	3394.5	5740.99	34331.1	15241.6	17322.4	12434.7	4061.2	12372.7	0	0	0	11408.2	0	17478.6	7492.99	0
A0A5C2GW97	IG c1112_light_IGKV1-5_IGKJ1 (Fragment)		16423.1	0	23082.9	13493	13719.5	13239.7	25707.8	19556.7	12085.2	14392.7	0	0	6044.71	0	0	0	0	0	6366.67	11327.7	6999.94	11549.1	0	0	0	0	6454.57	7166.81	13647.9	0
A0A5C2GWD7	IG c759_light_IGKV1D-33_IGKJ3 (Fragment)		171357	48227.8	71101.8	39432	33010.9	39255.5	51742.9	154439	23892.4	28597.1	14130.6	27840	15534.6	25919.9	18890.2	21012.5	20943.7	34683.1	19021.6	22924.6	22216.9	29043.9	24959.3	12016.7	17403.6	14393.3	28976.6	12741.6	18406.4	10694.6
A0A5C2GWP7	IG c1363_light_IGKV2-30_IGKJ1 (Fragment)		103958	42013.4	49074	28376.1	25685.9	28219	62474.2	71890.3	23812.2	38076	14601.5	15049.4	13069.2	27833.6	11864.1	9892.21	41523.4	0	12191.1	17413	21853.5	22998.9	17432.6	0	12891.9	14540.3	17034.9	12635.4	0	8300.16
A0A5C2GXM4	IG c450_light_IGLV1-44_IGLJ3 (Fragment)		37183.7	30593.5	20659.1	12321	8530.36	20506.7	28230.2	33814.5	15140.8	21512.7	6101.93	5831.48	9284.05	8911.21	3656.05	7198.17	9914.16	11061.4	9573.4	16348.4	17859.4	10408.4	7225.46	5928.16	9479.13	4130.36	12665.3	0	9421.76	8346.83
A0A5C2GY23	IG c620_light_IGKV3-15_IGKJ3 (Fragment)		25747.4	10317.9	16974.2	9578.79	7873.1	10545.7	21541.2	42911.4	17318.2	10830.6	0	8368.15	0	11973.5	0	0	6889.99	10642.2	12712.7	7376.02	8466.75	9401.72	9547.53	9136.71	9885.21	6464.11	0	0	0	10833.4
A0A5C2GYH7	IG c698_light_IGKV1-5_IGKJ1 (Fragment)		404376	173779	222890	125905	94692.5	113360	291246	281719	141543	123905	65301.6	89487.4	116007	139440	103188	80433.4	172828	112877	138364	120358	188495	95447.5	124317	75273.4	74300.4	76709.8	98250.8	86401.5	111600	100744
A0A5C2H3T0	IG c1706_light_IGKV3-11_IGKJ2 (Fragment)		87092.3	58602.4	79850	47290.7	40098.4	29770	67997.1	98800	85579.7	78797.1	31604.9	0	14890	52644.6	22299.3	29857.7	37429.8	62175.8	33811.6	38914.1	61627	41985.6	43420	15883.7	32920	27608.8	29732.4	38273.8	20128.5	22027.1
A0A5H2V1W1	MHC class I antigen	HLA-B	0	5158.54	10448	0	0	7080.5	0	0	3994.05	4620.54	0	0	2060.04	0	0	2591.26	0	4673.27	3440.57	0	2770.77	0	2889.43	0	0	1503.17	0	1912.79	3765.06	2587.36
A0A6M8DNE3	MHC class I antigen	HLA-A	3.95219e+06	12641061	4954042	3.15551e+06	4225071	5.20908e+06	3831312	8792595	3.84693e+06	3806120	3.94192e+06	4.26912e+06	2.55138e+06	4.47391e+06	1.81578e+06	3.0213e+06	3269746	7241144	2.87953e+06	3.18174e+06	4.35837e+06	2.99989e+06	4283004	3.96445e+06	2660572	2.97822e+06	3095128	2.99921e+06	2.53605e+06	2.28627e+06
A0A7I2V2N8	Non-specific serine/threonine protein kinase	MARK3	35788.3	18488.3	79678.1	73533.7	36469.4	92631.9	14620.7	21573	8830.3	77186.3	9452.99	17307	54902.6	17413.9	45481	21500.8	17947.2	36573.7	7553.32	22050.1	6584.93	19049.3	16171.9	21915.3	31249.1	33662.2	20284.2	30534.3	33237.1	14861.6
A0A7S5BYN7	IGH c953_heavy_IGHV3-15_IGHD3-22_IGHJ4 (Fragment)		89234.4	46035.1	31290.5	8922.96	0	9978.3	48233.2	63569.4	22547.8	19928.3	5998.8	2112.24	12628	8244.48	6146.91	7682.38	5109.41	10550.7	9325.85	9265.61	5900.97	15886.4	2096.34	19684	6642.2	9621.01	31397.6	2029.73	0	2170.8
A0A7S5BYT8	IGH c973_heavy_IGHV3-23_IGHD6-19_IGHJ3 (Fragment)		6.22164e+06	2.56732e+06	2.92969e+06	1.23834e+06	1.84912e+06	2.73948e+06	3.18127e+06	4769519	1.42353e+06	1.54274e+06	1.3838e+06	1358172	1053697	1377095	894348	633168	2.34223e+06	1.8905e+06	1.01174e+06	1.66046e+06	1946176	1.74904e+06	925139	1.04196e+06	1409030	1.15272e+06	1.87145e+06	1.66261e+06	1.24327e+06	1.09871e+06
A0A7S5C1B4	IGH c2226_heavy_IGHV1-2_IGHD1-20_IGHJ6 (Fragment)		46693	20055	30535.7	0	8221.46	14756.2	30385.8	50742.7	14581.9	29875.5	24444.7	11322.6	12943	15942.4	0	7844.37	5501.67	0	7899.22	13785.4	17166.5	17546.4	11082.1	12768.9	0	9025.88	14650.3	6802.36	7489.69	11422.5
A0A7S5C243	IGH c2229_heavy_IGHV3-7_IGHD2-21_IGHJ4 (Fragment)		5.98099e+06	2481128	2.87225e+06	1.21653e+06	1795409	2.65794e+06	3.10073e+06	4595388	1.39477e+06	1.51633e+06	1.36514e+06	1.33433e+06	1049350	1.36993e+06	895091	640225	2.30799e+06	1.86698e+06	1.01227e+06	1.65349e+06	1.95767e+06	1.76151e+06	955456	1.04609e+06	1.41181e+06	1.17864e+06	1.88739e+06	1.66992e+06	1.29219e+06	1.11261e+06
A0A7S5C336	IGH c2465_heavy_IGHV3-7_IGHD1-26_IGHJ6 (Fragment)		75172.8	22546.7	46117.7	24460.8	33211.2	54814.9	55366.2	226935	38855.9	36088.4	23079.5	23628.3	10583.8	25862.5	45133.1	13489.4	31870	31314.9	18566.4	28980.7	22369	21559	11636	31103.2	21153.9	8020.94	13145.1	19101	13003.4	11896.2
A0A7S5EYA8	IGH c3524_heavy_IGHV3-64_IGHD1-1_IGHJ3 (Fragment)		205653	123571	88578.4	0	55210.8	0	93907.8	166626	70174.5	45182.2	6627.55	38232.5	0	42015.8	0	22269	87589.5	56463.5	40597.1	76154.4	59382.3	62431.7	45488	37567.4	9284.35	25889.9	23413.7	22525.9	96845.1	20507.2
A0A7S5GRK0	MHC class I antigen	HLA-B	0	290936	279894	65629.6	114428	103869	91549	0	184509	238114	50056.8	152358	31085.6	111704	67248.1	131085	57795.6	53415.2	0	77797.4	160630	45579.3	129975	72627.7	0	36042.4	0	85547.1	12666.8	27428
A0A7T0LND4	Immunglobulin heavy chain variable region (Fragment)		198334	155950	146048	0	86682.6	93826.4	212973	280890	31615.4	105966	91377.9	141517	8871.41	61816.3	15672.7	4220.44	297938	79993.2	56490.7	75111.5	95071.4	195445	58384.1	46124.4	57642.4	7804.8	29585.7	17624.3	0	142195
A0A7T0PWU2	Immunglobulin heavy chain variable region (Fragment)		120983	92273.9	78779.4	0	0	63430.9	107689	270352	59687.2	70671.7	35404	0	0	33812.8	0	17211.2	56260.1	39012.8	24315.2	0	30822.4	65334.8	23503.9	0	13380.6	18665.2	26527.7	23559.6	23291.5	26555.9
A0A804HJ40	Palmitoyltransferase	ZDHHC6	0	12061.5	34414.6	20194	0	0	0	31184.2	27150.1	0	12444.5	24577.7	6701.18	0	0	0	5851.41	0	10238.6	0	23562.5	0	28096.7	0	12572.2	27915.9	0	14241.5	16882.2	13347.9
A1PL14	Choline/ethanolamine phosphotransferase 1, isoform CRA_b	CEPT1	108162	175269	231291	119032	227497	161078	87181.4	150817	119428	139107	111440	201291	89824.1	120964	52625.3	66618.3	83040.8	78058.4	19389.1	79954.8	151017	35298.7	104941	47739.1	71102.1	71842.8	91277.9	87252.3	81443.6	94917
A2RTY6	Inter-alpha (Globulin) inhibitor H2	ITIH2	254253	77705.1	130909	72268.9	73787.6	104103	173762	126036	76396.5	66128.2	68545.5	46504	61659	68250.6	77792.2	70211	64188.5	93363.9	61243.4	70806	54045.7	112254	53242	60188.2	85313.3	60777.3	38892.2	72944.2	87766.1	71201.8
A4D2D2	Procollagen C-endopeptidase enhancer	PCOLCE	0	24528.4	0	0	0	29001.7	23188	35850	49029.7	0	23977.4	0	31505.1	11489.5	16465.4	20557.7	0	0	0	11104	0	0	0	13307.8	19136.2	0	24358.8	0	0	11949.1
A5PL27	CP protein	CP	342853	92678	92131.7	82420.8	47141.6	92091.5	183466	145196	86105.1	70838.1	63932	47902.9	42257.8	54311.9	59538	45169.2	110511	108573	75145.9	75246.3	47839.4	98950.5	81207.4	41461.9	58238.2	49218.8	46212.1	60954.5	46227.4	71093.8
A6NJ78	12S rRNA N4-methylcytidine (m4C) methyltransferase	METTL15	4519.11	5793.73	0	0	5708.24	0	4589.17	6238.16	4994.69	0	3379.45	2410.98	3988.97	0	3653.82	0	1663.36	3720.58	4799.38	0	4789.91	0	0	2109.63	3294.95	2131.37	0	6187.75	0	0
A8K3H0	cDNA FLJ75548, highly similar to Homo sapiens microfibrillar associated protein 5 (MFAP5), mRNA		7622.13	14365.6	11345	11158.3	9401.12	6165.97	19623.4	14238.4	18125.8	16389.6	5207.93	5235.8	4245.95	7696.92	10451.2	2386.15	1550.75	4488.23	6700.13	5809.06	8966.45	5626.21	0	8776.84	7204.82	7910.24	7401.86	9275.03	4728.92	6477.83
A8K5T0	cDNA FLJ75416, highly similar to Homo sapiens complement factor H (CFH), mRNA		631260	342896	601727	410742	299397	352039	650345	431763	633313	347231	331047	164591	272675	351485	272210	189156	378481	330526	276579	286288	356475	381418	249184	174093	256976	147583	188781	260723	164800	220430
B0AZU0	cDNA, FLJ79530, highly similar to Homo sapiens O-acyltransferase (membrane bound) domain containing 2 (OACT2), mRNA		53899.5	82870	67247.4	75277.3	72834.2	50957.1	53175.7	85012	71143.7	72624.4	53140.1	63570	56412.7	68847.9	43898.2	42876.6	43657.3	32518.5	44799.6	53009.7	70717.1	30753.7	53372.4	48645	48279.9	35143.6	40120.1	39050.5	21545.8	55088.8
B0YJ89	Serine/threonine-protein kinase RIO3	RIOK3	21632.2	20949.3	21909.3	19974.5	19617.5	15382.6	34506.1	17162.3	27058.3	36876.9	21111	17413.4	23721.2	14563.1	9741.33	22721.5	17039.7	16676.2	9179.38	10276.3	14273.3	16522.5	18842.2	19901.4	14254	16535.5	11840.2	17549.2	12383.2	13723
B1AHL2	Fibulin-1	FBLN1	64574	30302.6	41249.6	16564.4	34800.8	38097.4	35386.2	54807.5	28145.6	60449.2	26359.7	30824.8	21136.9	23911.8	19386.9	24090.1	27627	29659	22812.5	23518.3	26978.7	39893.1	32596.5	29932.2	30443.7	44209.9	21835.1	23429.9	18140.5	12854.2
B1AKJ6	Oxysterol-binding protein	OSBPL9	10911	4605.43	12375.8	20489.1	0	12771.9	13024.7	13558.2	17860.9	14324.2	9166.59	8485.5	3558.67	10467.2	9517.59	4401.92	11910	6030.17	9299.92	4791.83	10883.3	9513.47	14337.7	2514.07	3865.9	11845.2	6465.79	7477.18	4418.69	8915.92
B2R4C5	Lysozyme C	LYZF1	219256	361097	402005	295293	397803	169412	335361	640760	327689	362532	178413	226830	399837	237262	275833	181959	261198	164551	175165	286370	247848	325985	246849	205403	195315	207125	232658	283717	190459	131872
B2R4C9	cDNA, FLJ92044, highly similar to Homo sapiens death-associated protein (DAP), mRNA		2062.85	0	0	3184.58	1256.43	0	1572.7	0	1257.35	2067.82	928.112	432.63	0	989.906	0	1033.69	0	1081.21	1258.66	693.724	0	1447.18	0	0	0	1073.29	687.216	909.143	806.893	982.104
B2R6W1	cDNA, FLJ93143, highly similar to Homo sapiens complement component 7 (C7), mRNA		22059.6	15409.6	12705	19536.6	12098.4	16261.5	27821.6	24333.5	17043.1	14543.3	11520	12332.2	10556.3	4918.71	6084.94	12140.9	14593.9	11464.1	10121.6	7946.72	5135.56	16572.7	11857.5	7279.51	8495.1	8522.1	10092.6	14934.8	13426.5	12072.1
B2R853	cDNA, FLJ93744, highly similar to Homo sapiens keratin 6E (KRT6E), mRNA		28251.2	25916	29134.1	46123.7	29297.8	23180.9	19636.5	93008.5	44260.8	45092.4	23031.2	29598.8	10465.8	70501.1	9555.53	17616.1	19538.4	15480.7	18005.4	20087.2	33762.7	11724.7	33179.3	13748.1	6452.69	19188.3	15540.6	13576.8	29987.2	33898.8
B2R892	Creatine kinase		856097	941561	1.46082e+06	1.69855e+06	2486041	1.68945e+06	2.72169e+06	115143	90753.9	120734	21988.7	35624.4	17120.7	29855.5	28346.6	13433.7	0	30923.1	24152.6	4210.89	11797.1	5308.08	8056.04	2406.3	6788.27	21160.1	0	20795	36237.4	0
B2R9L0	NADH dehydrogenase [ubiquinone] 1 beta subcomplex subunit 5, mitochondrial		91040.3	90165.1	147079	130941	137504	75107.5	96816.5	152634	129759	131049	60509.7	125073	90210.6	73060.3	96297.4	87573.9	62488.6	15004.6	67607.4	71952.3	95577.3	74533.9	73304.8	67671.5	100681	105584	100616	76166.4	63871.3	67795.8
B2RA39	cDNA, FLJ94686, highly similar to Homo sapiens complement factor H-related 5 (CFHL5), mRNA		145039	0	48385.4	52527.1	98848.5	90648.4	96977.2	69726.3	58134.5	9962.67	24530.5	0	0	0	0	0	18160.4	26000.7	21161.6	52918.3	37771.5	18282	13713.1	46108.2	13775.8	0	33849.6	55671.4	17554.3	0
B3KN76	Vacuolar fusion protein MON1 homolog		44020.9	63466.9	85948.7	85850.2	86704.1	76299.9	98984.8	82145.6	73957.1	85599.8	45154.5	78267.8	45236.4	54044.3	33856	67097.3	24293.7	25736.6	29719.2	47319.9	47666	84631.4	39626.4	40191.9	29696	34461.1	42235.4	41893.6	29082.8	47423.9
B3KNX0	cDNA FLJ30621 fis, clone CTONG2001681, highly similar to Complement C1s subcomponent		125603	100757	128866	128862	79670	107622	131810	97369.2	144585	105591	50093.1	61847.1	74262.2	62477	66309.2	64389.6	56507	72551	68614.4	65778.6	186966	84083.3	69929	65086.5	85559.7	73248.6	48949.7	60139.5	59155.3	60751.1
B3KY39	Phosphatidylinositol 4-kinase type 2		9096.66	9491.14	14363.5	10733.2	9856.28	5704.94	7449.1	5069.98	6525.01	3869	1842.87	9156.76	6016.07	1014.93	5122.74	4253.55	4435.72	5087.93	6769.51	0	12608.2	5422.5	5461.77	7114.7	9849.8	3553.38	4663.41	0	3532.08	0
B4DGC1	cDNA FLJ59877, highly similar to LAG1 longevity assurance homolog 5		0	8250.43	10862.7	14019.5	12002.2	0	0	18602.3	9891.21	11498.3	4788.41	11235.3	9355.87	10411.9	0	0	7817.84	0	3939.28	6971.94	9729.08	0	8019.74	8868.74	0	8384	14149.4	8872.27	0	11009.1
B4DHV5	cDNA FLJ51852, highly similar to Homo sapiens ADP-ribosylhydrolase like 2 (ADPRHL2), mRNA		428314	142059	1.8196e+06	1.88773e+06	2416698	1.59958e+06	1.30355e+06	576309	2.82507e+06	1.94799e+06	314021	394630	426000	1.72805e+06	1.41755e+06	942213	497019	0	1.57824e+06	189623	1.33877e+06	281886	599380	85986.5	85635.9	414650	504529	1.17545e+06	549260	1.10879e+06
B4DJ79	cDNA FLJ55847		29156.9	23546.8	28850	24031.9	41076.9	31526.4	28609.8	37044.7	33782.7	29423.8	0	34863	0	0	12662.4	22170.5	0	0	11076.4	21051	32772.3	27965.2	24870.6	0	0	0	24692.8	0	0	16540.9
B4E0E0	cDNA FLJ54898, highly similar to Homo sapiens transmembrane protein 41B (TMEM41B), mRNA		65112.5	0	56747.2	44396.4	64740.7	34980.7	31156.3	0	129267	24245.2	34749.4	36390.4	10334.7	62547.2	25107.1	6506.83	35052.2	30432.6	72472.7	20279.8	37333.9	23789	0	27675.8	0	7547.72	0	37465.1	0	22805.2
B4E1Z4	Complement factor B		370382	148177	193393	199852	109110	122526	249168	210824	189920	103879	132652	80409.6	95632.4	127127	114654	74924.5	175517	135544	104337	149475	128887	185391	180621	100352	92943.6	75518.9	91437.1	91094.9	94570.8	117244
B6ETN7	MHC class I antigen	HLA-A	62376.2	1.99464e+06	63667.2	11053.7	13703.6	764525	775353	6573.67	1.23732e+06	1.43111e+06	0	2915.78	146536	227276	132608	98548.1	73694.8	17944.3	2008.85	62934.3	79014.1	41668.1	75436.8	8071.32	23409.8	44941.3	1.11714e+06	16522	39078.7	1082938
B7Z532	cDNA FLJ51028, highly similar to 60 kDa heat shock protein, mitochondrial		47575.7	31350.5	54704.9	51171.2	30723.8	66238.8	50061.6	73489.4	97812.2	39261.6	47953.5	26433.7	0	39459.3	2568.63	27270.8	34465.1	0	0	16917.5	17385.4	30976.2	3105.15	3685.86	0	4198.23	43296.3	29324.6	25954.2	30404.3
B7Z8B0	cDNA FLJ50317, highly similar to Integrin alpha-IIb		39224.5	71923.1	30975.4	35376.7	17564.2	26189.9	38680.2	94569.7	20197.8	84762.7	8600.82	44034.4	9853.16	11803.8	17090	32808.1	22013	20773.5	21597.5	0	27064.5	21106.7	25020.3	22224.5	44952.3	40926.2	59547.5	20683.1	30276.5	33142.4
B7Z8Q2	Alpha-2-HS-glycoprotein		443683	132354	178523	193695	110300	159682	257822	196812	165655	131894	113325	71398.9	101064	108116	124323	103255	85889.9	185114	118032	92117.3	126201	217579	102377	93212.4	108264	122830	103272	130666	159788	97339.6
C9J406	MICOS complex subunit MIC60	IMMT	36918.4	27265.7	62303.1	45432.1	58022.8	31333.5	21470.9	53235.9	56478	58391.6	24242.3	32852.3	27153.4	48857.4	17883.2	30162.1	31471.3	29163.7	26426.1	28049.7	49700.5	23268.9	19599.6	38167.5	30353.9	27129.5	32712.6	25997.6	24492.4	38464.7
C9JF17	Apolipoprotein D (Fragment)	APOD	375604	318900	325849	230454	136178	337135	321325	312586	313276	343683	168209	367401	109010	209642	125365	98998.9	109134	149295	180070	125382	159501	281855	186020	156646	218931	147148	111919	198722	164126	147984
D3YTD1	Tetraspanin-32	TSPAN32	112233	68216.9	83679.5	49200.9	127566	94999.6	79616.9	84672.8	161067	77124.6	74572.7	97739.1	90307.7	66277.8	61156.3	73170.3	51658.4	57048.3	68012.1	52860	51222	51779.3	58200.4	58589.7	58322	44744.2	55183.2	97486	55448.6	79644
D6RD17	Immunoglobulin J chain (Fragment)	JCHAIN	180074	177054	252064	62061.3	92960	144014	200518	444289	101338	55068.4	61489.6	69821	44757.1	49135.8	40377.4	29612.7	121621	71716.9	24417.5	70220.9	76468.1	65935.2	31357	25681.9	68936.6	34460.6	46588.4	56582	86237.3	42596.1
E5RGZ4	Phosphopyruvate hydratase	ENO3	8710.35	27375.6	53332	82792.6	122545	35717.9	82993.4	0	0	6927.05	0	0	16179.1	8493.01	18085.4	0	14967.9	0	10530.3	17684.6	8867.75	7931.68	10664.6	11557	20621.2	13968.1	0	14453.7	0	11414.6
E9KL23	Epididymis secretory sperm binding protein Li 44a	SERPINA1	369283	145332	345035	145943	182624	186587	263392	99437.9	0	92676.5	82379.6	116827	0	0	0	0	0	156275	58180.8	50924.6	0	114414	0	58405.2	42446	60396.5	0	0	19001.5	49334.1
F2Z2S8	40S ribosomal protein S3	RPS3	29094.5	47075.6	19372.9	10537.1	28499	30182.9	24001.6	21590.4	22906.8	20651.1	17855.6	14772.2	24551.8	20574.4	18080.3	14925.5	21663.1	19220.8	14997.5	17430.2	15611.3	14736.9	31758.2	16583.9	15396.3	11266.2	8199.41	17522	20166.8	17642.1
H0YKC9	Ceramide synthase 4	CERS4	8657.87	0	28036.3	21441.2	9071.95	9613.39	9088.78	0	22524.6	24991.8	8918.51	12200.7	8693.71	12720.9	6654.02	11070.6	8198.99	10190.7	12400.4	11499.4	9851.33	9111.87	8938.92	6463.96	7034.69	9589.52	16907.1	13324.1	6627.2	5939.03
H0YKV4	Cytosolic iron-sulfur assembly component 2A	CIAO2A	16858.3	22424.8	18997.3	0	15200.5	17696.9	22974.8	6462.56	19604.1	17289.6	2438.39	9423.17	16424.7	6345.52	8134.87	18014.2	0	7266.77	16757.2	0	6974.21	0	13134	12139.9	0	5634.18	0	13913.7	19123.1	15054.7
H6VRG0	Keratin, type II cytoskeletal 1	KRT1	443472	435009	457564	532337	485946	238808	237997	1.23496e+06	620139	681001	263769	496240	196678	404658	102658	311887	251863	237517	294361	263694	518828	222678	355640	213741	159824	299330	269181	193310	313271	255281
H7C1N3	BET1 homolog (Fragment)	BET1	49187.9	66329.8	93290.6	123373	95191.5	65195.6	33997.1	33264.2	159489	68782.7	70495.3	48723	50554	86826.8	58579	40203	44655.4	58322.7	40991	45513.5	42377.1	46167.6	43529.7	22384.4	34926.5	52336.7	41514.4	77210.1	38803.6	68459
M0R210	40S ribosomal protein S16	RPS16	47457.3	63561.6	27357.5	32806.2	39006	14635.4	36263	39135	56367.6	26357.8	26907.6	20786	37739.6	22035.4	25392.1	21594.7	31934.3	19263.2	5109.88	27049.9	26677.9	26825.5	33171.7	31269.3	18669.1	19151.3	12079.4	24387.5	24189.1	27837.8
O00187	Mannan-binding lectin serine protease 2	MASP2	232064	365384	374913	255413	204413	247110	378325	340481	371990	389040	128236	140519	161025	131676	74412	95308.8	84527.4	110807	114471	96559.3	187725	141047	208878	72941	153459	94473.6	109074	86459.2	85200.6	67754
O43866	CD5 antigen-like	CD5L	261250	301454	510975	97709.8	168391	261429	303318	715878	210914	71720.2	106696	127407	75938.6	97522.4	73259.1	67608.2	237436	150615	56690.6	111312	143077	105934	65915.1	60533.2	152267	56937.9	87313.9	94587.9	168927	84193.7
O75636	Ficolin-3	FCN3	179739	5546763	7283447	8925037	21801518	7097081	14978829	6.51012e+06	4237575	2.29305e+06	1.28141e+06	227485	90352.5	99223.2	345607	94361.9	9471257	1.17816e+06	911252	11958.7	3.12524e+06	8108367	13086490	1.48444e+06	2991885	124382	17814.9	80710.6	275219	121320
P00738	Haptoglobin	HP	3.49284e+06	699890	1.42971e+06	754167	131922	649601	2.07675e+06	1.17774e+06	1.20061e+06	1.32923e+06	472908	236203	541293	538891	701493	473325	946981	492430	369913	640828	685806	1.19522e+06	754901	288024	331218	169764	368505	616782	8643.31	290579
P01023	Alpha-2-macroglobulin	A2M	1962788	720606	879077	564000	663781	805081	1984249	1.83091e+06	943538	848285	145473	536292	136733	349688	304553	396449	323272	568850	465813	265704	155241	300110	273970	130761	480971	450827	307849	464395	462395	519264
P01024	Complement C3	C3	2.16727e+06	651854	1.0763e+06	936562	455088	869580	1.67828e+06	1.00001e+06	860884	542471	584270	308008	430676	625638	644839	503415	912066	661340	555798	674112	621660	969310	830935	539272	774915	394460	443302	696313	557302	606480
P01031	Complement C5	C5	65256.8	33815.5	62567.8	37024.6	35668.3	46909.1	75327.6	60540.9	76691.6	37806.4	36607.7	15187.4	30008.5	31551.2	26249.6	19114.8	48207.4	42955.6	26128	30288.3	33285.3	37094.7	28360.3	20565.3	20941.6	14268	16448	31092.4	13279.3	28845.8
P01871	Immunoglobulin heavy constant mu	IGHM	3.28525e+06	4.47053e+06	6.59549e+06	1.10577e+06	2.37543e+06	4.02847e+06	3.86513e+06	10581340	2725998	799770	1248312	1.601e+06	982285	1.25962e+06	846944	801687	2986100	1922926	758675	1.40703e+06	1743361	1.32572e+06	844679	714844	1.84046e+06	784218	1.43955e+06	1.17727e+06	2.10415e+06	1.0055e+06
P02533	Keratin, type I cytoskeletal 14	KRT14	156826	141484	199111	246644	178716	109599	88874.2	393954	204311	308519	134630	191603	87956.9	245006	58866.1	95584.1	120297	112753	123026	123439	236420	77626.8	223986	124868	57580.2	150026	146972	70691	148533	152380
P02652	Apolipoprotein A-II	APOA2	1.06705e+06	291849	967283	690763	460103	585980	881333	766418	847727	414540	390531	404369	237838	513248	351405	275443	266189	307950	375984	245985	448153	579571	290191	312462	359884	221692	237653	492843	211594	362997
P02743	Serum amyloid P-component	APCS	149801	103726	143856	70728.2	80932.5	73959.8	153493	109045	203180	136781	100221	43105.9	79287.7	93689.8	74264.8	26059.7	98143.5	36313.9	62001.2	66651.8	126155	90300.4	95478.4	31727.1	51169.9	21610.5	27248	46890.8	13125.7	46333.1
P02760	Protein AMBP	AMBP	274435	98163.7	188138	132210	129442	153007	274975	147348	139007	124850	104035	73540.2	96328.3	99942.7	115370	104739	130018	124992	103193	107272	92286.7	154218	102509	74658.9	106664	90503.6	65849.9	108651	103806	99042.1
P02790	Hemopexin	HPX	2715259	526366	894949	879026	429324	1.10426e+06	1.67958e+06	1.01579e+06	807184	564639	610031	376664	269244	440624	605679	369169	656713	540066	391110	353299	440608	834089	564763	324167	454975	366258	375258	474268	572449	634785
P03951	Coagulation factor XI	F11	122489	61883.9	79492.6	32940.4	19540.5	40161	89436.6	64230.1	71473.3	99953.9	50526.5	32684.9	26782.4	29212	34363.9	31009.5	80782.1	32903.7	28722.5	30722.9	42645.2	79355.2	37426.1	32303.8	19215.5	16994	27627.5	27506.9	4498.43	17646.3
P04217	Alpha-1B-glycoprotein	A1BG	599276	322529	455410	266272	263122	316861	469305	675220	308552	180135	259591	246251	326173	206192	181957	286598	361508	370494	271605	247140	243149	331777	235576	195842	216862	237427	243033	250273	206803	240603
P0DOX2	Immunoglobulin alpha-2 heavy chain		374871	98198.1	129752	66747.9	150721	85022.8	250016	201839	74882.6	106705	72250	99886.5	21133.3	40832.6	42159	34544.4	48032.5	125080	31013.5	106224	42692.5	79056.8	78563.5	35400.9	40316.6	51915	22009.1	63697.9	36727.2	10142.4
P0DOX7	Immunoglobulin kappa light chain		26741534	14205208	19532802	8.33567e+06	9230857	12329217	23420562	27049412	11934289	12732450	8187013	5827104	5.0202e+06	9137661	4889088	5.0179e+06	12155689	8.15831e+06	6.96144e+06	9959112	8694666	10315714	5662308	3585917	5.40166e+06	6414618	6.14625e+06	6019669	5516118	4.16895e+06
P10646	Tissue factor pathway inhibitor	TFPI	78249	134883	98346.1	66143.8	101898	71465.2	77581	82285.2	37755.9	81747.6	57945.2	44671.9	99471.3	34716.2	48490.3	58503.5	61090.2	57337.6	61960.4	66268.7	74610.4	65465.2	73367	59160.7	49019.1	44718.6	45614.5	30343.6	51596.5	47925.7
P11055	Myosin-3	MYH3	549568	643524	882736	999795	1.76426e+06	1.15979e+06	1.58803e+06	72506.3	150988	64640.6	2219.15	12358.4	0	21949.8	0	5921.25	0	13089.8	3692.79	2379.22	2536.07	0	0	2119.9	0	50041.2	0	6814.5	0	0
P13533	Myosin-6	MYH6	168702	160086	183445	249465	416373	275069	400077	15953.2	34904.7	19307.7	1766.08	11041.1	4150.17	11575.7	11073.1	7335.95	186078	7974.95	8949.87	55515.9	42281.6	18095	5296.39	3653.63	49259.6	20650.9	21532.8	12243.3	2843.02	0
P22352	Glutathione peroxidase 3	GPX3	36557.6	21717.2	37464.2	23225.7	33163.2	34738.8	39178.3	26394	23904.4	26658.9	16601.4	14958.4	0	16350.5	24243.9	13685	28159.8	18441.8	35856.1	19105.7	22010.2	28101.1	21458.1	19500.4	19497.9	11360.8	0	0	14109.1	21273.5
P27169	Serum paraoxonase/arylesterase 1	PON1	372714	325866	528495	377393	320096	434095	370394	476226	365736	484655	155740	198428	158974	214155	118500	145120	102149	127848	131980	132812	193416	193098	145192	156643	244122	175811	107033	143120	136847	141901
P35527	Keratin, type I cytoskeletal 9	KRT9	162280	199438	189032	151827	174954	94344	99012.5	676496	258451	238038	102981	188802	101062	170824	47398.5	191740	98257.1	100464	126432	108297	134150	103625	112854	81847.2	76399.8	115341	90447	72166.3	120512	55574
P35908	Keratin, type II cytoskeletal 2 epidermal	KRT2	53196.7	34763.9	66473.5	56808.1	52609.6	41225.4	29288.9	78769.9	61074.7	75528.3	40316.2	47662.3	24662.3	28642	20139.3	19841.1	41822.2	27666.8	26523	40156	46248.8	21471.8	73582.5	37760.9	8720.42	31487.2	42842.6	17683.2	27217.3	77123.4
P43652	Afamin	AFM	47018.1	16728.1	30517.6	16695.4	14253.8	32504.2	43688.1	33045.6	16654.6	12591.2	22422.1	10106.1	10101.7	15019.6	21043.8	16272.4	19907	22407.7	13933.3	15311.8	13090.2	23470.5	13358.4	14505.4	16886	9894.07	9242.49	18831.8	13814.9	19624.3
P48740	Mannan-binding lectin serine protease 1	MASP1	22493.2	26249.3	37853	34043.7	37724.8	32456.5	50979.1	41850.1	30486.1	19834.2	17365.3	23748.2	20588.9	18597.7	18032.2	11643	30802.9	25050	27340.7	13583.5	22626.4	26036.2	33426.4	18091.8	23772.3	19648.8	17557	16795.3	20035.4	8045.6
P62269	40S ribosomal protein S18	RPS18	22915.8	43611.5	9455.31	11225.1	17614.1	8471.98	15587.3	25594	31332.8	11003.8	12820.1	7382.4	15557.7	18817	11944.8	8843.75	10120.2	10823.5	7141.24	9136.76	12202.6	9885.55	28043	10660.8	11768.8	6229.96	5663.17	9902.65	15306	6000.99
P62280	40S ribosomal protein S11	RPS11	19663.1	89890.5	133852	45649.7	19298.7	6717.05	68913	47680.2	118599	72684.2	3157.94	3905.91	9961.39	57229.9	51849.4	9109.67	9152.87	26700.1	4230.13	5501.39	70248.2	24423.9	75000.9	47072.3	12550.8	6312.89	5208.35	59783.1	29708.6	3863.2
P62851	40S ribosomal protein S25	RPS25	18522.3	28662	9582.12	11458.6	9696.22	9678.11	14308.1	19760.2	25454.6	12409.3	7227.92	6900.45	12008.1	17206.9	8809.85	8164.09	9098.72	6450.09	9346.81	8370.92	13809	12654.9	33084	8062.17	11006.9	4362.89	8596.8	12728.6	15940.6	7624.71
P80108	Phosphatidylinositol-glycan-specific phospholipase D	GPLD1	18618.1	23657.1	25609.3	25046.8	16896.6	17624.4	27979.5	23442.9	33415.6	17042.3	7081.24	51975.1	5462.59	5242.65	4719.66	4619.15	6216.51	9127.28	12169.7	7718.44	18776.5	9408.06	10853.6	9817.15	12757.9	8479.3	4159.69	11229.4	12071.9	7584.33
Q09328	Alpha-1,6-mannosylglycoprotein 6-beta-N-acetylglucosaminyltransferase A	MGAT5	25533	15486.3	29393.9	13027	13845.9	36242.8	24792.7	17997	16040.1	16666	15673.1	11447.9	10615.6	18098.4	4253.15	11549.1	12303	16098.9	17755.4	18484.9	20904	16699.2	24769.2	12695.7	9764.41	25949.5	10983.1	14166.5	13633.4	15301.3
Q0KKI6	Immunoblobulin light chain (Fragment)		1.06688e+06	409183	848097	242436	214312	472183	382863	433287	329213	418454	359415	279224	169132	327142	170907	90728.6	369741	368508	264636	319557	372636	250309	0	198025	280250	249516	493930	295902	221883	224871
Q13232	Nucleoside diphosphate kinase 3	NME3	229292	358568	608504	579816	976797	1.76054e+06	1.22428e+06	40183.6	35878.9	56825	16667.4	24126.9	14804.8	15223.4	30479.6	27288.2	19696.9	20935.8	15290.7	15506.9	15858.3	15549.1	8424.34	31059.5	21079.9	32989	38710.5	31085.2	11257.8	20999.2
Q16768	Glyceraldehyde 3-phosphate dehydrogenase (Fragment)	GAPD	361482	192510	583866	482290	702681	370122	547721	44205.8	16755.9	66915.3	20022.8	0	0	0	33209.1	0	0	26406.6	0	41872.8	4757.84	36582.6	0	0	0	0	76094.1	0	0	0
Q53H26	Serotransferrin (Fragment)		4.6477e+06	1.09758e+06	1.87556e+06	1.26078e+06	837504	1.55967e+06	2.92993e+06	2.48206e+06	1.46788e+06	928803	1383256	801330	735255	1.03005e+06	1.16231e+06	831247	1.3643e+06	1.28348e+06	1.06648e+06	968313	807872	1.82587e+06	984123	924465	1.20248e+06	1.07271e+06	912831	1.40567e+06	960832	1.23166e+06
Q5FWF9	IGL@ protein	IGL@	7360481	6.79634e+06	5.90053e+06	3.13554e+06	3.33248e+06	4897521	7086916	11418590	3.61803e+06	3.75642e+06	2.80255e+06	2.09916e+06	2.54493e+06	2325023	1.97589e+06	2.39596e+06	5699382	3.24489e+06	2.01116e+06	3.14662e+06	2.66989e+06	3575111	1710477	2.13664e+06	2.36599e+06	1.36793e+06	1.57325e+06	1.63412e+06	2.1382e+06	1.88658e+06
Q6ICB4	Sesquipedalian-2	PHETA2	35914.7	0	26898.1	33209.5	24148.5	0	32609.2	49766.1	56845.3	62069.4	21760.6	42921.4	74993.5	5833.4	18311.4	20700.2	17563.5	14068.9	11069.1	12692	14024	24867.4	34021.6	10598	22409.9	17230.4	36775.3	21041.5	23929.3	18043.6
Q6MZX7	Uncharacterized protein DKFZp686M24218	DKFZp686M24218	518954	105158	180697	68148.9	48679.2	102420	404745	175516	51475	291316	123677	29481.4	66786.5	53708.6	79623.1	34293.4	46359.8	135542	21593.4	60935	50474.2	104575	49061	52924.6	105225	23753.6	96466.6	29710.6	57092.3	42528
Q6N092	Uncharacterized protein DKFZp686K18196 (Fragment)	DKFZp686K18196	4.43219e+06	1.42857e+06	1.82668e+06	1031490	1.29126e+06	2.78354e+06	5.18381e+06	2902762	1.13722e+06	2.50904e+06	812784	1.03493e+06	392673	711977	510293	362507	973858	1544667	434248	1.68669e+06	686439	1.49048e+06	1.01828e+06	452994	787716	786366	426001	1.42891e+06	682655	332214
Q6P4F2	Ferredoxin-2, mitochondrial	FDX2	15682.5	10293.7	20339.9	0	0	10911.5	9282.94	19270.9	17710.3	19732.3	12285.7	13876.2	11860.1	2201.87	10749.2	11099.3	6804.94	4018.76	0	15380.7	13829.8	8248.41	0	7421.56	4883.57	0	12818.9	14530.6	0	13603.7
Q6PIK1	IGL@ protein	IGL@	32519	0	31291.9	0	36701.8	0	0	0	38341.7	0	0	34359.9	0	11234.3	0	0	12179.3	0	0	0	23510.8	0	0	0	13292	0	0	0	0	8560.12
Q6PIL8	IGK@ protein	IGK@	12012872	6563855	8875502	4.05509e+06	4.37195e+06	5475823	10364336	12590771	5285682	6.04941e+06	3.83058e+06	2.81052e+06	2206228	3910202	2.16362e+06	2.09135e+06	5.11161e+06	3.5516e+06	3.08072e+06	4270240	4367774	4497095	2.6468e+06	1.60508e+06	2.22016e+06	2.5319e+06	2.6959e+06	2.71293e+06	2.31117e+06	2098368
Q7Z6E5	P-type Ca(2+) transporter (Fragment)	DKFZp779G2251	170379	184549	271160	282896	418275	284934	480081	0	52323.6	0	0	0	0	0	0	0	0	0	0	0	0	0	14156	47039.3	24532.3	11760.9	20068.7	0	0	38684.5
Q8N863	cDNA FLJ39940 fis, clone SPLEN2022522		148889	101111	158744	78039.1	63772.4	67726.7	140999	228277	109408	75469.3	68650.9	48992.7	47909.5	98652.3	29336.2	40860.9	96307.4	37311.2	55948.5	54097.2	91743.3	69921.1	38887.5	15029.6	0	40593.1	32640.2	44588.2	27947	26450.9
Q96JD0	Amyloid lambda 6 light chain variable region SAR (Fragment)		2.63145e+06	2.5547e+06	4408156	2180492	2.60334e+06	3.61186e+06	2.68329e+06	4805377	2761294	3.21718e+06	1.93448e+06	1.72415e+06	1.07727e+06	1.90517e+06	1.42835e+06	1.16917e+06	1.56452e+06	1.28487e+06	1.25012e+06	1.31941e+06	2466402	1.45287e+06	1.76012e+06	1197428	1.02156e+06	642448	1.37279e+06	1.23189e+06	1.80461e+06	5.73266e+06
Q96PD5	N-acetylmuramoyl-L-alanine amidase	PGLYRP2	68392.8	45222.3	57249.8	43402.2	47717.7	50465.8	64466.8	40825.3	56411.4	30314.9	30253.6	16533.1	31911.1	31385.5	32869.7	24727.2	31907.9	34862.7	34436.6	29212.6	24441.7	32877.3	21692.9	25375.8	39911.7	37962.9	25933.2	22491.1	31610.5	29281.4
Q9BQP7	Mitochondrial genome maintenance exonuclease 1	MGME1	13722.4	0	13003.7	10627.4	0	10335.9	0	9928.81	12174.6	0	0	6803.63	5569.48	15783.1	0	6802.66	5606.79	6384.36	7872.52	5601.99	0	0	0	5238.85	5853.93	7504.02	9600.35	11914.1	6481.21	11625.3
Q9BSF0	Small membrane A-kinase anchor protein	C2orf88	68243.4	141573	166713	221304	322837	248503	63556.9	108178	138267	113116	80093.7	101042	98277.8	94114.2	80430.3	97275.6	80867.2	80792.4	64822.5	85029.5	64961.6	67975.9	38503.1	64998.7	67398.7	71875.4	133410	79897.3	66131.5	83311.9
Q9H813	Proton-activated chloride channel	PACC1	45782.7	46202.7	102220	54156.6	134064	43316.4	47568.8	81009.5	45299.2	110802	47205.8	81938.1	51939.3	45351	44650.1	54731.4	41815	46404.5	36719.1	36765.3	56622.7	30793.4	37289.1	55972.9	36926.9	52488.4	32457.7	42739.1	43991.8	34797
Q9NPP6	Immunoglobulin heavy chain variant (Fragment)		157955	50542.8	115386	66042.8	116197	75928	293632	137586	63140.5	142794	17680.8	98412.5	10282	39570	26852.5	38634	20598.4	123882	15221.4	99085.1	30539.4	62729.3	76411.1	8044.59	31273.4	27890.3	12000.9	68469	20352.6	9328.9
Q9UII2	ATPase inhibitor, mitochondrial	ATP5IF1	330080	288163	636892	430569	428310	331346	273736	748551	566225	549157	65522.3	538286	158680	189624	44953.7	272688	26586.8	28101	105783	170112	270992	295810	84383.7	30125.6	27858.1	29855.8	207609	38710.1	21531.3	34994.7
Q9Y623	Myosin-4	MYH4	61911.5	83736.5	92202.3	95602.5	176562	126549	207377	12123.5	24860.1	11069.8	0	2388.28	0	3500.97	0	0	0	0	0	0	0	0	0	0	0	12934.3	1177.38	0	0	0
S6BGD6	IgG L chain		1882834	1.76933e+06	1.87774e+06	1.56399e+06	809596	1.25625e+06	1.9881e+06	3.43158e+06	1.56391e+06	1.19198e+06	724965	875906	655052	625072	411190	621375	1.27891e+06	1.27255e+06	935997	1446900	700527	919217	538915	469810	1.03328e+06	368248	369324	585769	659234	576170

## Sheet: cluster 2 proteins
Protein ID	Description	Gene	Old_1	Old_2	Old_3	Old_4	Old_5	Old_6	Old_7	Old_8	Old_9	Old_10	Middle_1	Middle_2	Middle_3	Middle_4	Middle_5	Middle_6	Middle_7	Middle_8	Middle_9	Middle_10	Young_1	Young_2	Young_3	Young_4	Young_5	Young_6	Young_7	Young_8	Young_9	Young_10
A0A024QYZ0	Protein transport protein Sec61 subunit gamma	SEC61G	35328	37825.7	31158.2	29212.2	54202.1	26779.5	37319.6	65096.8	56739.1	59439.6	27277.9	16709.7	24508	52807.2	31890.6	38903.5	34798.4	19961.3	20364.8	33962.7	29222	24296.9	24851.6	9554.14	13974.8	0	14036.2	10310.4	0	46106
A0A024QZ98	Heterogeneous nuclear ribonucleoprotein A1-like, isoform CRA_b	RP11-78J21.1	0	0	0	9213.88	0	0	9839.27	0	18885.1	12745.2	0	5343.84	0	0	0	0	3547.3	4964.37	0	0	0	0	0	0	0	0	0	0	0	0
A0A024R035	Complement component C9	C9	64749.7	34286.8	36410.1	38155.8	31181.3	28123.5	63287.6	28524	39051.5	33656.6	24577.8	17177.1	41456.9	24606.1	23899.2	19422.6	51258.1	29102.9	25312.4	42133.2	21164.6	22340.9	39319.5	14061.6	9584.29	13538.7	14953.3	24030.1	11811.4	19288
A0A024R096	Protein kish	C1orf119	14471.2	27296.1	10393.2	13109.6	16711.2	26407.1	19657.2	23038.9	17722.3	15286	13821.1	17097.2	26525.7	16519.2	9935.16	20477.2	10744	9338.37	14285.8	16581.9	16147.4	9100.49	14649.8	12758.3	11819.4	10265.8	13453.4	10456.6	5040.12	7804.43
A0A024R183	PCTAIRE protein kinase 1, isoform CRA_b	PCTK1	0	17403	14853.6	0	20712.5	8166.89	0	0	10461.7	19065.5	7160.33	9388.73	0	15534.5	6651.56	0	6489.51	0	9251.86	14083.6	11305.6	0	5922.54	5964.86	4290.62	0	10928.9	4316.67	5821.6	4308.54
A0A024R1F4	Glutathione hydrolase	hCG_2010666	112167	143639	121853	129627	228117	110376	82520.8	209896	188362	154918	137818	149927	178531	72669.9	131426	136634	142718	86316.3	138331	65513.9	130820	92879.8	69581.2	77344.3	104073	112671	105389	88584.7	108828	94470
A0A024R1P5	Ubiquitinyl hydrolase 1	JOSD1	0	6733.51	0	0	8146.46	6849.17	6565.72	0	9814.02	0	2733.78	0	0	4329.69	4995.72	0	0	0	10309.6	0	4130.95	4505.01	3376.53	0	2017.06	2622.3	3847.51	4374.56	0	0
A0A024R6G3	Fibulin-5	FBLN5	50913.7	59909.4	40388.4	54842.8	36482.4	46468.7	53124.8	32430	36347.2	44693.2	48272.5	13787	54412.6	22702.8	59317.1	58200.3	41363.3	39284.6	39064.4	41180.2	24595	15157.5	23077.9	22136.6	23942.8	21200	35837.7	37241.4	47626.5	43406.5
A0A024R6G6	NADH dehydrogenase [ubiquinone] 1 beta subcomplex subunit 1	NDUFB1	243393	327299	266987	235389	288027	300261	216758	287327	245102	243168	207037	195758	257561	172574	208276	216782	187496	224357	173947	193963	228340	133649	171237	153159	140452	179219	235595	161448	147470	188869
A0A024R6I9	Serpin peptidase inhibitor, clade A (Alpha-1 antiproteinase, antitrypsin), member 4, isoform CRA_a	SERPINA4	22660.2	9034.01	20071.6	13022	13182.4	23902.7	32638.2	23181.9	27295.7	11032.6	14376.6	7294.47	19956.3	15000.7	20914	16438	13405.7	20196.5	13200.2	10672.6	12519.6	17551.6	6985.97	12353.4	11063.9	10851.5	10516.4	11619.5	8451.97	12515.7
A0A024R9A0	Triple QxxK/R motif-containing protein	hCG_20714	146336	0	308465	329512	255296	258264	222831	0	594423	140686	273425	179657	83215.7	394268	168332	76330.8	196253	190990	259148	105059	196749	150602	0	86901.9	75909.2	69031	0	242118	0	214106
A0A024RBK4	TRAF-type zinc finger domain containing 1, isoform CRA_a	TRAFD1	19524.7	32641.6	30064.9	30741.2	26786.8	46181	27025	5294.25	32204.1	38465.6	32811.8	30046.3	34594	23351.3	38700.9	19178.4	17084.5	15377.5	17473.8	24665.5	26183.8	25100.3	21000	15126.2	14822.1	28421.6	8654.67	33952	7491.78	10497.8
A0A024RDQ7	Mitochondrial translational initiation factor 3, isoform CRA_a	MTIF3	17948.1	11098.4	24531.2	12949.4	7439.23	26421.7	24754.3	22412.3	37482.7	20168.4	15958.6	22956	13745.4	21901.4	14115.6	14137.2	24510.9	15499.1	19909	13062.6	5626.84	0	7527.82	8552.97	17523.7	5495.37	7596.83	17197.7	13087.2	19809.3
A0A090N8Y8	Zinc and ring finger 2, isoform CRA_b	ZNRF2	32590.5	41187.4	53355.5	55628.4	59481.8	46895.8	45120.5	31785.8	84157.5	47265.7	40937.5	36510	32663.4	47782.3	29863.6	23815.8	39589	35210.2	40606	34398.6	31225.7	38177	33558.4	25781.1	35603.5	25482.2	19371.6	36093.2	31969.1	36029.9
A0A0A0MT72	Cerebral cavernous malformations 2 protein	CCM2	18545.4	20293.9	30672	35685.9	43950.2	16985.4	23973.9	15847.6	53696.5	37554	27038.5	26660.5	18089.1	31163.3	25692.2	18440.2	25108.6	25270.5	32682.5	20552.9	20512.4	25941	10128.9	24586.3	14771.6	17246.7	12457.6	20801.6	20682.4	15124.7
A0A0D9SFW8	HLA class I histocompatibility antigen, alpha chain F (Fragment)	HLA-F	128274	161542	294948	57714.1	91926.1	236110	94449.3	0	134317	86301.2	51864.7	201189	29272.5	42015.1	74838.5	134063	75482.6	299177	57593.8	81380.6	145877	56948.1	0	74143.2	34701.4	119987	51806.5	90579.2	13438	117291
A0A0G2JIV5	E3 ubiquitin ligase TRIM40	TRIM40	10138.9	7103.69	10274.5	8129.63	0	7043.83	10557.5	6578.82	10732.7	9916.19	7472.92	4559.6	9109.8	7023.62	6266.15	0	11455.9	7824.37	0	8648.57	5682.04	0	4054.58	6157.7	0	6671.94	3309.7	8373.58	0	5769.94
A0A0J9YWV4	Rab11 family-interacting protein 3 (Fragment)	RAB11FIP3	26502.6	23246.2	45235.2	39787.6	52639	37381.6	39779	26429	67472.4	43062.9	31145.5	55804.7	33090.1	36076.8	31434.2	30669.3	23732.4	36745.3	40450.5	19973.3	27163.6	24026.1	16514.3	22996.5	17382.2	21562.4	20978.7	34214.6	18475.9	23727.9
A0A0S2Z4Y8	A kinase anchor protein 10 isoform 3 (Fragment)	AKAP10	6350.1	12441.3	22128.2	23674.2	22555.2	18401	8536.42	0	26788.6	24617.8	14155.5	24261.2	12089.7	25036	17576.4	7725.27	21207.4	15569.2	9231.99	17581.2	13638	18704.6	9033.96	8621.79	9684.21	7872.93	10316.6	14520.5	9016.87	5210.59
A0A0X9T7P6	MS-A6 light chain variable region (Fragment)		46023.8	35717.6	29145.1	14648.5	36934.6	68357.3	62716.8	0	13751.7	42294.3	88953.2	12620	12485.8	13429.2	0	0	10868.7	18843.5	14083.7	0	9324.84	12908.2	0	0	10507.8	0	7425.85	18311.3	0	8472.95
A0A140T8X6	Lymphocyte antigen 6 complex locus protein G6d (Fragment)	LY6G6D	34126.3	25005.5	63744.5	61120.2	74808	40961.9	52290.2	23248.7	135961	29484.7	43534.6	37856.6	27593.8	54483.7	21457.8	14511.8	38500.2	30427.6	42057.3	27129.4	31356.5	34368	20738.9	26161.5	27303.5	19489.1	20501.6	28925.4	17672.6	24674.9
A0A140VJN0	Testicular tissue protein Li 106		4459.05	5251.94	9316.73	7938.83	0	2348.69	9398.69	8344.69	11443.4	9519.03	6478.41	0	5073.02	2864.92	0	0	5877.07	2610.15	2241.12	3850.22	4538.65	1662.2	0	3100.01	1919.03	2347.6	956.124	4061.28	2835.91	4428.51
A0A1Z1VXF2	CD44 antigen (Fragment)	CD44	10379.4	3697.56	20879.6	0	25910.9	9642.38	5618.02	22600.4	0	0	3873.93	30790.9	0	15804.8	7491.24	4821.38	6298.31	10573.3	3430.28	13752.2	3389.98	2332.11	0	8217.57	6147.09	1546.81	1878.78	7416.89	13411.4	5170.73
A0A291NLA3	Interleukin-1 receptor 8 long isoform	SIGIRR	27491.3	31985.9	36987.5	40060.9	51219.9	30392.3	24934.8	54736.8	39009	41671.5	39993.1	40725.1	38271.7	47294.4	24738.6	34682.1	17377	19722.8	26621.3	18278	44143	12961.3	17937.4	28445.3	28280	22378.2	23452.5	17439.4	27133.5	17670.4
A0A384MDP7	Integral membrane protein 2		42595.4	60347.4	49248.7	49545.6	31847.2	48773.9	32685	53271.5	49463.8	44949.2	36444.1	22656.1	38003.6	37601.2	23145	33971.1	31032.7	33651.2	30568.7	30474.3	35543.1	26343.6	25258.2	19886	26471.2	26217.9	32521.3	17513.3	18118	30112.7
A0A384MEE3	Tubulin beta chain		113271	75394.6	132436	140524	218820	143378	92937.6	43774.5	240459	123749	136024	156387	91111.8	164898	96911.4	80382.8	98967.4	104009	138702	65980.8	66685.6	95004.9	52008.9	80164.5	49347.5	46531.6	31785.8	75212.4	49613.8	46538.6
A0A3G2LMN0	Elongation of very long chain fatty acids protein 1	ELOVL1	0	0	4474.25	0	0	0	0	0	5225.4	0	0	0	0	6927.39	0	0	0	0	1418.68	2377.63	1	0	0	0	0	0	0	0	0	1509.48
A0A4P8J548	IgG4_IGHV3-7 (Fragment)		53911.3	37427.8	58122.2	25559.5	38650.6	40959.3	83726.4	97146.7	41401.5	47519.2	0	49383.4	0	33466.3	0	21213.9	28629	31581.9	17870.8	16404.1	26552.8	19541.8	0	0	15213.3	0	22838.2	20964.2	15793.8	6849.96
A0A5C2FU05	IGL c44_light_IGKV3-20_IGKJ2 (Fragment)		73282.1	36892.3	39911.1	21334.7	26969.6	34229.4	106678	53465.4	58045.6	53312.5	42155	20153.8	16341.4	99109.4	45546.7	25540	34757.1	34950.2	32773.6	36614.7	40520.5	29646.3	25011.4	14353.3	25903.4	14301.7	26093.1	33942.4	19515.8	18603.1
A0A5C2FWZ2	IGL c1469_light_IGLV1-51_IGLJ2 (Fragment)		66596.7	53298	39378.7	11578.8	44044	29704.7	54519.3	72868.7	7140.77	0	8150.35	7851.48	54760.8	40323.1	15021.5	8463.69	37594.1	25531.6	0	26314.7	16176.9	14845.3	11439.5	6589.63	13793.2	0	34170.2	11672	0	0
A0A5C2FZR4	IGL c1616_light_IGLV2-11_IGLJ1 (Fragment)		21627.4	0	12246.9	6440.96	0	0	10180.9	4544.61	5683.23	3610.06	0	0	0	0	0	0	4688.79	3120.6	2156.23	18705.3	4447.53	4908.45	0	1569.76	3176.79	0	0	0	2221.36	0
A0A5C2G0Y1	IGL c2106_light_IGKV3-20_IGKJ4 (Fragment)		111691	119288	88456.3	18673.2	44274.9	75760.1	88616.3	106083	64079.8	43514.5	33789.6	18352.6	45418.4	27911	44173.7	7780.86	317651	68330.3	60168.9	41168.8	63616.2	15620.4	48082.6	14928.2	15527	10244.7	27410.7	22982.8	42021	22786.5
A0A5C2G1H1	IGL c2390_light_IGKV1-39_IGKJ4 (Fragment)		31911.1	23248.6	24482.7	14959.4	8742.36	0	27788.4	38650.6	23307.5	17222.3	20586.5	0	0	8115.04	15806.1	6459.3	7480.43	15582.4	0	14869.1	0	4852.22	0	6170.39	0	0	6946.11	0	7018.55	6954.18
A0A5C2G869	IGH + IGL c10_heavy_IGHV1-69_IGHD3-10_IGHJ4 (Fragment)		34393.2	36738.3	26412.2	14952.8	0	0	0	47983.5	21932.4	0	18571.5	0	0	0	0	0	0	15774.4	0	17044	0	0	0	0	0	0	0	0	0	0
A0A5C2G922	IGH c434_heavy__IGHV3-49_IGHD2-21_IGHJ4 (Fragment)		0	0	32647.7	20668.7	14459.4	0	72997.1	72011.4	25350.4	47693.5	0	0	0	15852.3	0	0	0	0	0	0	0	0	0	5116.5	0	0	0	0	0	5256.35
A0A5C2GB04	IGL c602_light_IGKV1-33_IGKJ4 (Fragment)		25589.1	26448.9	0	0	0	9310.47	26692.9	37434.3	0	27580.4	0	14267.6	0	9345.63	0	0	28254.5	15421.9	0	14492.2	9269.87	6433.7	5608.58	0	0	9534.91	7563.07	6643.6	0	4863.32
A0A5C2GBN0	IGL c121_light_IGKV3-15_IGKJ3 (Fragment)		111285	56810.7	68972.6	26635.5	2792.03	99739.3	163589	79350.6	42679.3	60325.9	40280.9	0	37928.5	35575.2	35194.5	41930.5	35691.6	67465.8	38594.2	77945.3	46316.7	28952	12895.3	11287.5	33635.9	31824.3	22476	26695.7	20029.9	10018.4
A0A5C2GDT3	IG c589_heavy_IGHV3-15_IGHD3-16_IGHJ4 (Fragment)		49413.4	37775	31620	0	13977.7	16535.3	31635.2	78275.6	11804	28934	20959	17133.4	16814.5	17492	0	0	14617.8	17375.8	19350.8	23429	23079	20575.7	11749	7183.44	12597	8721.3	0	10992.6	0	5328.18
A0A5C2GGE7	IG c691_heavy_IGHV4-59B_IGHD3-9_IGHJ2 (Fragment)		69730.8	60185	101780	52731.5	67574.8	47889.4	161738	98425	71623.5	25745.6	25002.2	42710.2	44097.9	91706.6	0	41802.9	58743.1	49102.6	51772.1	37777.8	70551.8	55169	42213.4	20960.4	10218.5	34934.5	22645.9	20448.3	0	42818.7
A0A5C2GGH9	IG c724_heavy_IGHV3-13_IGHD5-12_IGHJ2 (Fragment)		102286	24461	19698	19399	21668.5	29582.8	44417.2	74326.8	20989.8	11590.6	0	30286.4	0	12855.1	12419.1	0	24859.2	14067.3	11641.3	48600.4	14182.6	25487.7	14417.1	0	6232.84	13966	19933.2	12762.7	8671.09	8981.31
A0A5C2GHJ9	IG c706_heavy_IGHV4-34_IGHD2-21_IGHJ4 (Fragment)		49871.8	12317.5	12720.1	14833.6	21913	0	27196.7	36000.3	17387.6	17642.8	6760.88	0	10605	0	0	0	15933.7	12950.9	0	16518.5	0	0	5122	0	5818.13	0	6824.55	11281	6499.88	9300.12
A0A5C2GHU7	IG c214_light_IGKV1-33_IGKJ5 (Fragment)		138258	157251	55567.6	51498.4	80905.4	60128.2	83366	97016.3	42320.7	48645.2	82855.4	71273	59968.5	76796.8	36934.3	36730.7	102359	89569.8	84140.7	29168.6	44501.1	36144.2	92194.4	33449.4	49204.7	0	68167.6	34153.1	30370.7	63775.3
A0A5C2GHU9	IG c340_light_IGLV3-25_IGLJ1 (Fragment)		62351.1	12839.8	27468.4	0	13049.3	30077.4	28689.8	35999	15608.8	32788.6	30383.5	0	0	11717.1	0	0	26008.7	16495.1	10352.8	21701.4	32581.1	20779.8	12286.9	2316.79	7271.97	9146.49	0	6617.29	22181.9	4760.84
A0A5C2GPQ9	IG c853_heavy_IGHV4-34_IGHD3-9_IGHJ6 (Fragment)		153977	150352	217322	38432.1	97346.1	135580	83750.3	266281	100248	91794	86830.7	74747.9	87773.6	92182.1	50804.1	57608.1	118243	120823	83144.2	109959	101221	80248.9	55418.2	39496.6	0	51111.4	61287.3	79555.5	47079.1	47664
A0A5C2GR94	IG c4_light_IGKV3-20_IGKJ3 (Fragment)		67260	67079.3	96471.5	76935.6	107135	43058.3	79671.7	67301.9	38312.5	48727.5	44124	91869.5	58071	67784.8	44120.8	65841.9	0	37390.8	53403.2	38206.6	77745.2	70685.8	55989	48668.3	0	47227.1	17923.7	16276.6	10380.6	44619.1
A0A5C2GSE6	IG c237_light_IGKV4-1_IGKJ4 (Fragment)		11918.7	9385.97	15746.4	0	0	8452.06	17916	12320.8	5619.18	12486	0	0	0	5987.88	0	0	8055.4	8435.84	0	0	0	4395.79	7010.63	0	0	4634.33	7095.29	0	0	5562.06
A0A5C2GTC6	IG c1089_heavy_IGHV3-7_IGHD5-24_IGHJ6 (Fragment)		35700.8	41270.3	34550.2	12228.7	27389.6	44595.6	72847	72528.5	0	30911.7	21639	0	0	24622.6	11099.1	0	70769.5	36978.4	12943.3	29470.7	24459.9	16646	13688.5	24583.6	45367.2	24689.8	0	23560.8	25872.8	12170
A0A5C2GXQ5	IG c1532_light_IGKV1-5_IGKJ2 (Fragment)		192934	61704.3	71769.9	36597.8	14985	33408.2	145695	68212.3	49128	50518.5	44296.3	61964.6	29116.5	63429.5	21184.2	16325.2	47650.8	50065.5	47067.6	44016.6	41356.2	50222.9	22828.8	42500.3	15913.1	20039.1	21470.5	30943.4	20587	28708.8
A0A5C2GYK2	IG c1707_heavy_IGHV3-15_IGHD1-7_IGHJ5 (Fragment)		55684.4	25620.1	30874.3	17153.6	12583.3	16444.8	36806.1	55539	30244.1	21615.7	0	0	12116.1	25522.3	8035	15855.1	0	13936.2	16444.6	17719	14481	17450.8	8805.98	5144.97	12011.6	5101.51	0	0	0	0
A0A5C2H0S8	IG c1548_light_IGKV1-9_IGKJ4 (Fragment)		28734.5	17685.5	45337.8	9310.31	12463.5	8563.75	21356.9	33169.5	6352.79	15071.7	6157.99	11779.6	8823.08	31340.5	0	4958.27	21010.1	17580.6	2046.35	12595.3	5909.42	6386.55	11901.6	5549.91	5827.99	16489.5	0	11036.1	0	11076.1
A0A5C2H0W1	IG c1710_light_IGKV3-11_IGKJ4 (Fragment)		35941.7	19634.7	0	0	28681.7	0	0	38263.7	12308.8	0	0	0	31946.5	27775.9	0	0	0	6677.76	0	0	0	0	0	0	3720.98	0	0	0	7041.17	0
A0A6G7S6R4	MHC class I protein	HLA-B	284270	172526	410200	181963	227321	368425	229865	276381	154303	178323	218274	115553	130674	365175	152566	160802	220334	404119	242932	257300	178234	125649	201410	63352.8	134096	272623	62807.3	122997	186260	133628
A0A6Q8KRG2	Golgin subfamily A member 2	GOLGA2	29418.2	26249.6	48621.7	31957.8	50672.9	35934.4	31737	18815.1	60471.8	39001	26807.7	48174.9	24880.3	34572.5	28171.7	18997.9	23133.6	35149	46347.9	31323	30397	23964.8	17144.9	25842.3	20735.5	20053.8	13270.9	31103.4	19639.9	17712.7
A0A6Q8PFK8	Heat shock protein beta-1	HSPB1	869059	2696866	2475419	3.30674e+06	2.66028e+06	3.30174e+06	1.77133e+06	1.49024e+06	2.03309e+06	7.05738e+06	1.60297e+06	4.60158e+06	2.21138e+06	2371202	2329110	2982343	2.60444e+06	2931199	2.99479e+06	1.03074e+06	2.32302e+06	1213766	1.17605e+06	898988	1.65339e+06	1.63135e+06	1.6797e+06	2497823	1.43759e+06	2.5599e+06
A0A7I2V2Z6	Disintegrin and metalloproteinase domain-containing protein 9	ADAM9	52420.3	82525.6	120624	83559.7	95013.1	60771.1	57683.9	64762.9	128813	81144.4	63787.9	84901.7	84687.6	98531	59813.2	35216.6	59961.4	54008.9	73114.7	58379.6	37668.4	43483.4	79465.2	46434.8	48585.5	40034.1	38549.3	79875.5	53313.4	58283.4
A0A7P0TA83	Reelin	RELN	42247.8	33253	50472.5	87905.9	50115.2	79153.6	51691.5	59464.8	69743.8	47636.5	18097.6	94040.3	23462.1	53558	42250.1	30944.5	28960.8	58225.2	29490.7	25573.9	15046.4	25414.9	19544	18360.5	36371.9	32218.7	30085	50518	23873.9	35437.8
A0A7S5BZC9	IGH c1077_heavy_IGHV1-2_IGHD3-10_IGHJ6 (Fragment)		32424.8	27460.7	43278	26297.9	16692.5	18923.5	33226.6	34248.2	34011.2	19231.1	66360.1	0	16837	18238.9	12745.8	0	15564.9	22165.2	22810.4	18826.8	16839.4	16895.1	0	0	16315.8	15262.5	15807.7	0	14667.3	19092.4
A0A7S5C0R4	IGH c1929_heavy_IGHV3-11_IGHD2-21_IGHJ4 (Fragment)		68209.8	74650.8	83918.3	21784.9	35198.1	21723.4	43213.6	139349	29073.6	55137.1	96259.7	27810.2	21769.8	34561.4	16394.5	7858.18	78198.5	31193.9	27606.7	32621.9	38358.3	43980.4	11517.6	13801.6	11157	20524	18432.2	0	20318.4	0
A0A804HIA8	R3H domain-containing protein 1	R3HDM1	1846.35	0	2129.31	0	0	0	0	0	1978.34	0	0	0	1686.19	2130.48	1457.34	0	1698.56	866.76	1614.66	0	1714.8	0	0	0	1130.5	986.326	0	744.963	1271.15	931.33
A0A804HIT6	Protein FAM126B	FAM126B	0	4842.82	10353.5	9791.75	12183.6	0	12315.4	6180.16	19389.8	10983.1	3533.03	8730.2	8067.18	10121.5	0	2773.53	0	0	0	0	6968.91	4706.81	3355.81	0	2856.6	1933.38	5234.88	0	1980.66	8304.54
A3KPE2	Apolipoprotein C-III	APOC3	663996	177251	1.60407e+06	501039	624007	510383	534572	558533	751500	375162	250020	2050123	189512	420252	189206	237263	278753	292726	353343	195640	220769	402821	241951	245441	596162	182257	149338	265652	115292	172181
A6NHL2	Tubulin alpha chain-like 3	TUBAL3	112147	81703.9	122608	244195	122773	75941.5	70261	102990	114165	323582	159128	82187.4	88631.9	199924	140342	151351	134808	66856.4	57438.1	78975.8	88669.7	66137.1	60189.7	120914	72117.1	93428.9	92866.9	50842.2	44419.8	66586.6
A6XNE2	Complement factor D		36821.5	22395.6	23835.9	24029.3	18232.2	15801.6	46911.5	29701.2	21840.9	25009.9	21668.8	15883.3	21491.1	20826.7	29530	18762.1	27798.2	22850.3	14656.7	26316.1	12192.2	29218.1	18182.9	20606.3	11809.3	15649.6	13015.5	20603.4	17513	17128.7
A8K008	Uncharacterized protein		42935896	24414956	33302390	18497332	17426842	16792874	34489288	45739664	23617552	19520508	15621707	12608412	12338668	19817238	8088768	9501271	26810930	15597219	13274655	17534888	17698710	16229658	9931454	5.42923e+06	9453688	9133770	8272593	10594300	8461656	7599561
A8K2W4	cDNA FLJ76247, highly similar to Homo sapiens BRCA1 associated protein (BRAP), mRNA		12142.1	0	0	11731.6	6744.08	8519.73	8048.53	0	0	0	6746.31	0	0	6917.56	8483.96	10142.3	4179.78	0	7400.18	0	0	7321.88	0	6004.83	3597.35	0	4249.47	3694.31	0	7074.67
A8K4V6	cDNA FLJ76394, highly similar to Homo sapiens CGI-121 protein (CGI-121), mRNA		0	7762.6	8202.07	7454.76	7896.8	9583.31	8390.71	0	7038.54	0	0	0	0	0	0	0	0	6628.49	0	0	0	1474.37	1661.06	0	0	0	0	0	0	3038.56
A8MUS3	60S ribosomal protein L23a	RPL23A	16180.3	25912.9	13398.7	0	10656.3	11570	10866.3	14200.3	12071.8	18214	13541.2	10984	12133.9	12319.4	10511.9	11791	0	9394.49	0	0	11154.4	0	13741.8	3409.2	8664.62	0	6452.72	7924.39	3682.68	8847.47
B0I1T1	MYO1F variant protein		17791.7	18938.1	25259.2	31879.3	29348	17603.9	16904.8	23682.7	25105.5	31109.4	23468.4	20567.8	33208.4	21761.6	23878.2	7203.24	13988	14269.4	25922.8	22624.7	23587.3	9628.86	17269.6	21674	8509.98	19179	11329.5	9758.89	5701.84	7802.49
B2RDJ6	Probable cytosolic iron-sulfur protein assembly protein CIAO1	CIAO1	15205.2	35454.3	12971.9	33440.2	31755.4	10416.7	14549.9	24589.5	55694.5	37367.6	14483.9	38001.7	13874	13969.3	14151.6	11474.5	9569.12	45602.8	13215.4	21076.8	13923.7	14338.6	16361.4	12271.3	12646	13734.8	17768.3	4025.11	17547.6	7361.92
B3KML9	Tubulin delta chain		2798740	2.0868e+06	3.36539e+06	3.8847e+06	6063888	3.43496e+06	2631158	1.43756e+06	6387912	3.48576e+06	3.56925e+06	3.87052e+06	2.60169e+06	4.14991e+06	2.66603e+06	1.94487e+06	2321624	2926503	3.7373e+06	2.07914e+06	2443179	2766405	1.45451e+06	2199012	1576129	1.59277e+06	1.30449e+06	2.00845e+06	1458450	1.84956e+06
B3KNQ1	Protein rogdi homolog		0	0	0	3675.77	3690.86	1837.7	3519.7	2513.94	3938.87	4520.9	0	0	0	0	1307.64	4066.47	0	2195.66	3063.12	0	2731.81	2316.81	1976.54	1451.03	1434.75	2480.84	2729.49	850.27	1857.8	3410.95
B3KQF5	Calumenin		21377.5	52147.8	0	0	0	68791.3	0	0	51746.4	6819.32	2463.62	0	37842.6	0	36998.1	65056.8	0	0	7476.1	22497.4	0	4209.53	31972.1	15018	0	8410.5	0	3010.27	8673.6	0
B3KTD5	cDNA FLJ38083 fis, clone CTONG2016408, highly similar to UBX domain-containing protein 2		24018.8	0	39111.3	41286.1	58386	15370.1	34821.2	0	73476.3	0	51105.7	19928.9	0	34905.7	0	0	34167.5	18239.7	34879	0	13024.2	14777.2	0	17847.7	0	0	0	24194.5	0	16359.3
B3KW93	Sodium/potassium-transporting ATPase subunit alpha		20493.3	25207.6	0	27791.7	38202.3	30384.8	42036.3	0	36934.6	25734.6	30531.7	35325.5	3926.5	36062	16741.8	0	18968.8	22162.1	0	0	13012.1	15791.2	14521.7	20183.4	29649.7	9388.01	0	30052.3	15736.1	11605
B4DIP9	cDNA FLJ60570		0	17215.5	0	11551.2	21312.5	7519.56	0	7034.65	19248.3	14433.5	0	0	16673.3	0	11854.3	0	7293.97	0	14394.6	12316.5	0	0	0	0	0	8310.4	0	8474.6	0	8504.33
B4DKA4	Elongator complex protein 3	ELP3	198353	156971	79971.4	0	140793	95982.2	64535	34017.2	110462	26978.4	23189.8	0	93043.7	2520.92	139691	69244	0	3129.68	101302	116076	8650.16	0	1930.18	0	10731.5	1566.22	17338.7	0	0	20991.6
B4E1D8	cDNA FLJ51597, highly similar to C4b-binding protein alpha chain		1.28015e+06	253600	1.28504e+06	727147	268514	753049	941684	816408	1.6735e+06	953049	360724	4409805	299820	546471	291044	318273	553600	684772	392457	268270	447263	553924	291204	498929	1.27207e+06	283087	254459	263249	464583	206676
B7Z1K5	Tubulin alpha chain		563675	1.28629e+06	617572	656349	920429	561786	403911	390030	1.03374e+06	578054	417335	617670	500728	584895	283317	556284	335832	1.03608e+06	537178	443566	572721	511178	373691	561942	322277	368919	351037	368232	297076	344989
B7Z3U1	cDNA FLJ53798, highly similar to Long-chain fatty acid transport protein 1		0	29365.6	6909.99	16332.4	15803.5	7640.12	17926.3	24872.6	13236.2	5273.49	10893.4	21715.6	0	13886.7	0	5949.91	0	0	0	0	13028.4	6034.58	0	0	0	4470.6	7127.9	0	3746.37	1728.21
B7Z611	ATP-dependent RNA helicase SUPV3L1, mitochondrial (Fragment)		0	17550.5	81965.6	33937.4	60812.7	28407.5	0	23600.5	35668.4	37943.6	12925.6	83564.4	10811.1	30806.3	6370.78	31298.7	19244	21558.1	19642.2	28550.2	12033.3	42028.3	14235.3	10115.5	11138.7	47421.2	26222.7	14187.8	4427.29	19911.5
C9J2C0	Tubulin alpha chain (Fragment)	TUBA8	976401	772720	1.38889e+06	1.52318e+06	1.80187e+06	1.22573e+06	934091	493914	2.2937e+06	1.83573e+06	1.21361e+06	1.66025e+06	1.27278e+06	1.79892e+06	1.18681e+06	991358	914628	979971	1.27825e+06	1022842	1.21658e+06	1.07651e+06	635657	983226	828344	1.02179e+06	449764	957497	525505	821298
C9JRJ5	LIM domain-containing protein 1	LIMD1	90255	79605.9	69764.7	59729	69003.6	58732.2	40633.4	51164.8	79770.8	75047.3	42665	66450.8	53725.8	52223.4	59312.1	55741	49629.2	45465	47656.6	52789.4	66360.8	54775.9	43612.8	45533	20567.4	61342.2	52306.7	35153	10308.1	48893.6
D7RF68	AGTRAP-BRAF fusion protein		0	23965.4	63279.7	51505.6	50071.7	0	0	43098.9	51126.8	62533.5	0	69703.5	32909.5	55545.1	0	40147.5	0	25275.2	32703.6	25377.5	50205.2	0	24314.7	0	0	35875.5	18363.7	5549.4	0	22165.6
E3WH17	Tyrosine-protein kinase receptor	SQSTM1-ALK	25149.7	19517.1	29764.1	22939.3	25257.2	29522.2	22404.1	19757.8	25165.5	53254.8	18660.8	15218.5	15425.9	19265.7	11821.6	46158.3	17855.4	17286.5	19309.1	16524	19878.8	12273.1	15296.1	13289.6	12525.8	8652.01	13251.3	17599.7	11876.9	13143.6
E7END7	Ras-related protein Rab-1A	RAB1A	370222	199486	773834	666943	767161	357831	332832	420055	775675	473894	339956	461560	188073	407097	265991	287056	234178	236550	266677	298826	207413	333660	237136	226375	141392	127851	325287	216685	134979	198087
E9PR51	Germinal center-associated-signaling and motility-like protein (Fragment)	GCSAML	56716.6	94735.5	59152.7	54217.6	69376	56403.1	54230.3	89316.9	83599.9	103105	60101.7	76481.6	59301.3	41860.5	54781.7	70768.2	52300	23595.4	45049.4	76958.9	51756.8	41073.4	62819.3	57591.3	13623.4	48025.6	56081.5	35222.8	6472.61	57648.5
F5H0F9	Anaphase-promoting complex subunit 5	ANAPC5	0	18938.5	0	0	19409	0	0	0	21030.4	0	0	15304.2	14223.1	17489.1	17686.1	8173.63	0	0	17177.5	9723.35	21310.1	0	0	3384.09	13298.5	6448.82	9931.03	7322.69	8521.48	12559.2
F6IQV0	MHC class I antigen (Fragment)	HLA-A	3347770	15552974	3747537	2.66669e+06	4.15826e+06	4.84094e+06	4.0472e+06	7.21035e+06	2.56051e+06	1.71649e+06	3.95768e+06	4.20716e+06	798434	3.18283e+06	1.14307e+06	219364	1.84778e+06	8.13711e+06	1511526	2216437	2484302	1.67174e+06	1.91322e+06	2513069	1.4896e+06	1.36585e+06	2.06972e+06	1.89713e+06	0	281703
J3KN75	TBC1 domain family member 8B	TBC1D8B	0	6938.82	12431.3	9186.62	0	0	0	11652.5	11287.8	13049.5	0	0	0	8207	9183.8	9541.55	0	0	0	0	4834.39	0	0	8773.13	0	0	5518.18	0	0	0
J3KS54	Protein flightless-1 homolog	FLII	14623.3	0	21824	19649.8	38754.6	37673.3	35652.2	0	37394.3	0	27021.9	0	0	28905.2	14423.5	6782.38	18802.2	0	28241.8	0	13773	11484.1	0	11785.8	3477.59	0	0	10888.3	0	0
K7ENB3	Microtubule-associated protein RP/EB family member 2 (Fragment)	MAPRE2	331003	150110	134500	168400	80389.1	165040	145725	0	188704	114781	110435	379231	82167.7	50829.5	69499.5	84901.2	85529.7	121510	18585.5	68130	0	41439.4	0	173436	61079.1	11573.2	109482	98556.5	56396.8	86447.3
O14828	Secretory carrier-associated membrane protein 3	SCAMP3	55636.3	23926.3	99363.1	72026	101765	70559.2	67987.7	31746.8	169853	44726.9	55457.8	77330.3	25417	111498	43530	25426.3	65026.7	38575.4	74403.1	51585.6	41659.8	47875	32738.8	46426.9	31457.4	28394.2	21532.2	81395.8	23820.9	61503.6
O15231	Zinc finger protein 185	ZNF185	58872.8	70591.6	94235.2	67262.3	49900.8	57812.1	54234.4	32680	143862	107795	53863.9	55070.1	73632.4	52738.2	56573.6	37748.8	45913.2	40901.9	50197.4	47847.4	50810.4	34243	36531.1	38583.9	47768	56800.2	30541	46681.5	31635.5	31079.9
O43567	E3 ubiquitin-protein ligase RNF13	RNF13	0	59735.6	73773.9	48294	60383.9	50770.2	53206.1	46966	63828.2	43541.9	50645.9	53791.4	67264.6	16908.5	43748.1	35178.8	47168.9	24128.9	48471.2	36552.6	60502.4	26144.1	22319	19217.4	25904.3	22728.2	33755.6	26988.6	25560.4	41345.5
O60220	Mitochondrial import inner membrane translocase subunit Tim8 A	TIMM8A	94942.6	104099	90682.7	45575.9	76016.5	59021.8	57660.7	52284.6	72022.2	112664	70585.6	88612.5	85102.6	43957.3	68965.3	0	60024.8	79030.9	65825.8	38073.5	41682.8	40284.8	26226.6	66305.6	39466.4	65700.8	59974.1	54986.9	56702.2	58479.3
P00739	Haptoglobin-related protein	HPR	45274.6	21757.8	61652.4	23864.8	19035.8	26571.6	29651.2	43087.4	30714.4	19120	18061.2	28206	23685.2	28510.4	25262.6	12637.3	33993.7	31349.4	12890.4	18129	19760.5	30889.6	11070	22869	25483.2	3506.34	20254.4	18736.4	10157.4	15628.7
P05546	Heparin cofactor 2	SERPIND1	68066.5	22927.3	42985.8	40989.9	23269.8	29013.2	44134.8	30080.1	37302.9	20655.4	25830.2	16333.8	55778.3	29353.9	30027.2	23091.8	20359.4	25721	19692.2	43315.8	23455.4	24908	17537.8	23584.2	23267.2	23402.5	17364.9	25129.1	18249.1	22307.3
P06727	Apolipoprotein A-IV	APOA4	133968	69524	202698	158288	114028	115013	235990	161715	232803	79746.9	85366	182358	111783	173024	79307.5	102370	73471	108036	111593	89588.8	87835.2	126926	47279.6	87965.7	78401.6	60275.9	50842.8	91110.9	88333.4	90633.6
P13647	Keratin, type II cytoskeletal 5	KRT5	23059.7	22341.6	26705.1	31054.8	22569.3	0	12631	55691.1	21016.3	29050.2	16945.7	46215.3	11300.3	47863.9	3739.25	14636.7	11994.2	10202	19684.1	15696.3	19220.1	0	23233.8	13402.4	0	10401.3	13237.7	8358.31	13067.4	11133.1
P18428	Lipopolysaccharide-binding protein	LBP	27596.7	20809	12529.4	13927.7	7503.02	7021.32	13356.7	9042.7	10024	16120.2	6929.27	11450.8	17383.1	4544.63	8194.85	4222.75	18941	5307.49	9212.42	15005	9998.66	9846.57	19082.2	5149.95	6872.38	9453.86	3008.65	2352.07	4020.18	8649.06
P23142	Fibulin-1	FBLN1	11655	10586.5	7256.63	8922.53	6286.1	8948.43	10444.1	9676.92	6976	11903.4	2193.28	0	1710.76	0	0	5247.64	0	8009.72	5778.66	2855	1775.37	3167.6	0	395.612	2421.15	4585.28	0	0	0	2551.8
P28289	Tropomodulin-1	TMOD1	20296.1	14067.2	34156.2	26769.9	23798	12058.3	23386.7	11489.2	11415.9	11883.6	14844.3	26339.8	31575.9	17775.9	17317.7	12908.9	7871.41	18914.2	10990.4	12563.6	12344	18428.1	15000.1	19226.2	11309.7	17897.3	5453.25	9112.2	5895.87	9601.28
P47224	Guanine nucleotide exchange factor MSS4	RABIF	156028	57181.3	104286	68943.5	109873	64546.5	48707.1	66072.6	107772	119922	62046.8	99673.9	12962.9	112807	77071.3	14531.9	75984.8	70003.1	72226.5	16363	14934	26330.6	64996	22085.2	58430	11970.2	12797.1	53401.5	62983.1	61447.6
P48507	Glutamate--cysteine ligase regulatory subunit	GCLM	157675	216452	248164	253836	265369	203379	152374	80023.4	392002	260781	158287	211629	218079	259682	192056	116622	135833	167907	169845	186023	206381	152138	121528	162291	111534	143387	90635.6	197359	113804	146293
P51116	RNA-binding protein FXR2	FXR2	4178.84	10191.8	8554.46	10260	17055	10260.8	5526.61	0	22719.4	18962	10922.7	18107.6	9030.3	15790.5	7612.3	14939.1	5901.07	7453.95	9558.74	8274.48	9873.82	6597.99	8254.95	6199.2	4542.95	6226	5623.73	5377.52	2584.75	3195.14
P60468	Protein transport protein Sec61 subunit beta	SEC61B	107511	88300.1	104247	107162	126550	80091.2	113027	70782.2	178177	92336.5	107755	75921.3	63642.4	128234	66359.1	57890.2	103825	79709.6	132636	75457.1	88040.5	77192.2	61294.5	61206.8	55194.5	40877.2	44628.4	85383.1	68149.7	94283.2
Q13784	APOA4 protein (Fragment)	APOA4	88939.2	42283.8	130187	115271	81947.2	76166.1	154472	107950	163231	60266.5	63805.8	132824	73402.5	128017	49143.5	71990.7	54854.8	71206.6	86299.9	61611.9	69754.7	87435.2	32532.9	54710.6	50620.3	35444.3	35039.5	68364	57619.9	59555.5
Q14329	Farnesyl pyrophosphate synthetase like-4 protein (Fragment)		0	9455.04	23129	13979.2	15939.4	17307.1	14466.5	0	34785.7	22709	13639.5	24449.4	22968.3	33041.2	7877.12	13526.9	7551.9	10312.3	14926.2	9395.52	15818.1	7618.84	8501.97	10666.2	13965.8	9865.48	7860.78	16984.7	8253.25	10543.8
Q2YDB1	RASGRP2 protein (Fragment)	RASGRP2	384059	195578	671812	581504	702115	528222	400963	240278	903075	713387	442964	556049	332926	604446	458859	251152	302753	409009	460158	415568	409291	282344	315791	328791	178271	431179	247246	400669	206642	370342
Q4LDE5	Sushi, von Willebrand factor type A, EGF and pentraxin domain-containing protein 1	SVEP1	33735.7	28290.2	34071.9	66186	29581.2	51640.7	37376.7	49317.7	47573.7	34343.4	18767.7	67863	16249.5	42978.5	33540.6	24091.8	23467.5	45437.8	24090.9	23877.8	10491.3	13261.8	15890.7	13902.6	25111.1	26436.3	22996.1	33296.5	13530.3	28147.2
Q5TZT0	Exodeoxyribonuclease III	TREX1	9190.57	31017.2	16208.8	28668.8	10651.8	25999.6	20400.1	22386.8	20485.3	12089.6	18815.4	22465.6	20583.8	18026.5	15417	10236	13267.4	31605.8	15859.9	9792.62	9396.77	7232.84	10216	10063.8	15673.6	14535.4	11074.4	10888.1	21142.6	13587.7
Q5W0V3	FHF complex subunit HOOK interacting protein 2A	FHIP2A	121943	129676	148660	129374	146538	132290	106240	109721	151506	168561	106781	165066	125123	107168	98637.6	118281	90874	77561.9	116658	112159	123254	130190	101353	84709.7	59873.6	91013.2	93930.8	67124.7	63835.5	74703.3
Q6GMV3	Putative peptidyl-tRNA hydrolase PTRHD1	PTRHD1	42804.6	49794.9	58531.8	55269.5	47064.3	51167.7	53973	25702.7	107582	76372.5	43580.1	48114.4	53279.6	46335.8	31578.9	25200.1	27308.2	28928	40768.3	34576.3	42551.1	41728.9	32329.5	35347.7	23034.1	29365.1	26021.9	28974.8	27156.1	24249.1
Q6IA86	Elongator complex protein 2	ELP2	7999.1	12184.9	14259.3	11259	21498.8	7310.52	9236.42	9884.5	15185.8	9995.64	0	15776	5956.12	15369.3	6183.27	9127.98	3160.26	8915.47	7134.36	9503.67	1643.53	10798.9	8620.92	5869.7	5712.49	0	0	9513.58	14513.8	1322.38
Q6NS95	IGL@ protein	IGL@	386126	213569	290119	141199	227642	271566	427499	456778	223757	254838	142762	105191	151808	95693	77542.2	66182.6	418505	120468	115425	173153	158666	200039	52629.3	63200.5	61292.3	88837	76971	101041	27485.7	58123.4
Q7L4E1	Mitoguardin 2	MIGA2	42087.8	8223.05	34206.3	12544.2	19702	31583.9	31005.5	0	16174.3	27790.6	11982.2	26193.1	0	0	0	17138.3	19299.3	12032.7	24369.1	0	0	13746.6	0	5223.01	11742.9	0	8163.4	8734.49	15831.3	8296.84
Q7LAX7	Growth arrest and DNA damage-inducible proteins-interacting protein 1		9917.88	19492.7	52614.5	37636.4	36319.8	23280.2	3474.3	52543.3	25947.9	22536.9	23898.4	30783.1	31853	6884.36	23502.5	22560.9	6660.25	14280.9	6639.3	19928.5	0	0	16715	6423.45	5623.63	8687.39	16526.3	26530.4	16694.4	10122.6
Q7Z7N9	Transmembrane protein 179B	TMEM179B	25069.2	33690.3	0	39758.8	46590.8	15446.7	11477	42737.1	40487.7	29250.3	17024.6	35165.7	13852.6	27719.2	22518.1	24936.9	0	18339.4	0	0	33803.8	7198.98	28653.1	0	12653.1	16807.3	33943.2	9049	5087.88	26614.2
Q86VN1	Vacuolar protein-sorting-associated protein 36	VPS36	48547.6	49749.9	42292.9	48240.3	43302.3	30047.7	41584.4	45168.5	32227	56237.1	44964.7	46132.8	37570.7	41591.7	22011.7	23459.3	30911.4	23824	31419.3	19070.1	18335	37389.8	16928.9	19029.9	35072.1	20621.7	47209.3	16579.1	33442.3	33343.1
Q86YL5	Testis development-related protein	TDRP	0	0	0	22274.1	0	0	0	0	26943.7	0	10936.6	12741.1	0	12625.4	0	0	0	0	7971.87	0	0	0	0	0	0	0	0	0	0	0
Q8IY95	Transmembrane protein 192	TMEM192	33731.6	22444.3	55655.9	39514.7	35357.1	4726.02	24253.5	30513.1	41842.7	25202.4	23275	49753.4	8588.38	33927	14472.3	17343.5	33599.4	0	20712.3	15386.8	17936.4	29354.4	18566.8	14487.5	11713.6	12621.3	17038.1	29402.4	19681.2	23879.3
Q8N5M4	Tetratricopeptide repeat protein 9C	TTC9C	56698.5	46525.8	61243.4	62337.6	61903.4	53189.8	30223.7	41989.8	64396.2	54629.7	45038.1	64713	38919.6	45001.1	35146.5	37293.7	36003.1	62696.8	63136	40436	30062.8	50971.9	38311.8	45879.1	27273.4	29944.1	27353	36896.8	36298.8	29734.8
Q8NHG7	Small VCP/p97-interacting protein	SVIP	17689.6	0	50302.3	46711.3	69011.1	0	32152.2	0	119161	0	39090.1	0	0	43629.9	0	13200.1	34391.2	20304.4	35315.5	21164.7	11860	0	0	10124.9	12132.8	14707.2	0	22301.2	9837.95	16323.4
Q8TBP6	Probable mitochondrial glutathione transporter SLC25A40	SLC25A40	41638.6	48214.4	49894.4	41284.4	53188.7	44878.9	46513.3	30952.8	33780.6	34001	10636.8	33875.6	65595.8	29960.9	27156.5	51238.4	30397	37040.7	32220.6	38422.5	31333.8	20559.7	24292.5	5088.68	33519.8	25167.8	37406.1	54016.3	26123.9	22676.2
Q8TEB9	Rhomboid-related protein 4	RHBDD1	33089.9	33957.2	90166.6	43562.3	89508.6	39890.4	59326.3	38195.1	75367.1	41574.6	35554.6	60403.3	25437	70659.6	26836.5	27620.2	51370.2	28607.1	44638.7	18336.2	34590.6	43723.1	17934.5	22523.1	22344.7	14252.6	10991	35456.7	12454.6	34431.8
Q96AG3	Mitochondrial outer membrane protein SLC25A46	SLC25A46	76325.9	38049	93319.1	109848	73335.1	80505.4	108020	0	106560	87161.5	84679.3	64350.4	64168.6	114499	69729.1	60056.1	0	83433.3	85020.7	65014.4	38093.4	60864.9	22852.7	56845	55209.4	53421	17250.8	72595.7	18348.3	52235.2
Q96H79	Zinc finger CCCH-type antiviral protein 1-like	ZC3HAV1L	130320	172148	192165	158672	185601	132633	122342	83624.9	239465	210465	114713	153847	162645	171761	130763	111706	97786.4	117149	121397	146390	136760	114078	103448	104188	92072.4	114468	86123.6	114515	82573.2	120970
Q96K19	E3 ubiquitin-protein ligase RNF170	RNF170	48726.9	57570.6	27744.5	49052.4	47946.8	44540	31770.5	67069.1	45065.4	70854.7	43680.9	22806.6	56232	16865.6	46945.1	19686.7	47009.6	36506	33103.4	57103.7	42275	16451.1	22278.1	19475.4	36405.1	32606.8	43247.4	40632.2	33608.5	30428.8
Q96QF0	Rab-3A-interacting protein	RAB3IP	9794.76	0	13424.5	11721	19895	14453.7	14206	15015	14341	10485.6	11370.3	7308.34	0	11439.2	8776.49	8018.12	11312.6	15813.6	11470.6	5721.02	4068.62	6794.03	10422.8	5963.01	10836.5	3541.29	10598.3	9846.53	2564.29	15910.2
Q9BSW2	EF-hand calcium-binding domain-containing protein 4B	CRACR2A	22759.5	14612.7	27929	29468	38804.6	20368.1	20590.3	14568.2	35922.8	24813.5	19137.8	10759.4	18827.6	21407.1	21370.7	17826.8	21272.3	10476	17121.6	15565.1	19747.9	16942.9	13060.8	6936.52	11412.9	6031.51	10265	8848.93	2087.5	23613.8
Q9BTY2	Plasma alpha-L-fucosidase	FUCA2	119667	8762.92	8756.68	141660	10402.7	176880	15849.1	139803	71061.7	118884	171370	5483.13	8688.07	79315.3	112349	14193.2	10047	145498	9884.34	126010	9960.61	119463	7752.24	8633.13	9763.11	11716.2	12196.6	10903.4	56677.6	10866.9
Q9BWP8	Collectin-11	COLEC11	16313.7	19837	23651.5	22295.1	22148.3	19276.8	23620.9	24537.8	39190.5	39281.9	15988.3	33975.5	18442.2	26450.5	20855.1	14756.5	11552.2	22350.3	18154.6	11039	16742.4	12294.3	19677.4	20632.8	18154.4	12851.4	14600.3	21012.7	14226.9	13630.8
Q9H336	Cysteine-rich secretory protein LCCL domain-containing 1	CRISPLD1	10952.5	24958	13229.2	14464.8	13444.5	7887.34	9286.59	13631.4	19755.5	14592.7	14125.9	0	14294.1	10257.1	10485.7	22513	3174.68	3627.52	11196.6	3233.12	17223.9	3394.74	3676.92	6721.79	0	11941	7157.55	7369.41	3088.81	13858
Q9H6Y7	E3 ubiquitin-protein ligase RNF167	RNF167	0	3663.41	0	0	0	3937.65	5971.14	4238.74	0	0	0	0	0	3249.8	3984.63	0	3535.25	3996.74	0	0	0	0	2165.46	0	2416.44	0	3230.15	3495.33	2955.83	0
Q9Y385	Ubiquitin-conjugating enzyme E2 J1	UBE2J1	53478.7	5381.15	76609.1	63714.8	69946.1	38150.1	70618.2	31116.2	88956.4	35135.9	51986.1	49855.1	18712.9	52453.9	29436.2	13067.6	47587.1	30279.6	52404.2	21506.6	38989.3	43939.5	20586.1	27828.6	16483.9	14145.7	14933.5	47898.3	0	43537.9
Q9Y6X5	Bis(5-adenosyl)-triphosphatase ENPP4	ENPP4	123249	75229.3	167150	97087.9	110857	57040.7	52796.2	88290.5	71165.6	105300	48543	117946	86824.7	57962.7	91203.8	73951.2	55021.8	61305.8	73603.5	72446.7	65660	53900.5	61319	90373.1	55202.6	81225.4	55179.4	57136.2	50018.1	21547
S6BGE0	IgG H chain		1.68013e+06	1.00326e+06	1663161	704267	813594	823451	1.45006e+06	1.79234e+06	860748	913864	924057	473852	461688	604470	350081	380897	782495	744873	488723	1722552	778341	762030	392904	314808	317169	413343	480322	408832	428037	369468

## Sheet: cluster 3 proteins
Protein ID	Description	Gene	Old_1	Old_2	Old_3	Old_4	Old_5	Old_6	Old_7	Old_8	Old_9	Old_10	Middle_1	Middle_2	Middle_3	Middle_4	Middle_5	Middle_6	Middle_7	Middle_8	Middle_9	Middle_10	Young_1	Young_2	Young_3	Young_4	Young_5	Young_6	Young_7	Young_8	Young_9	Young_10
A0A024R4X4	HCG16873, isoform CRA_a	hCG_16873	26475.6	21335.6	22350.2	22995.6	21997.7	39548.7	32942.8	15862.6	11092.5	14952.1	33624.5	21901.9	30450.3	16363.9	40278.3	34385.6	31184.2	38612.5	44429.8	34259	31449.3	52604.8	42467.3	33760	38255.4	48838.2	39845	31814.8	42732.7	22871.9
A0A024R712	Protein kinase, cAMP-dependent, regulatory, type II, beta, isoform CRA_a	PRKAR2B	106480	73667.2	65973.8	84294.4	49786.8	69898	109781	50453.7	46134	103844	113148	100874	109218	69838	98654.7	90264.6	144270	79584.8	71825.2	98844.4	88153.8	151094	128187	169041	83344.7	81817	145725	93770.5	191140	117924
A0A024R782	Phosphoglycerate mutase	BPGM	33226.1	16200.9	24911.6	23908.9	26259.8	26524.9	34358.8	20538.7	13353.1	14774.6	26738.7	37579.6	25741.3	20618.7	37420.9	24801.6	46147.2	44016.5	33446.4	44507.3	27682.1	64260.1	60601.4	49794.9	30139.3	53674	40290.4	36723.2	40567.9	41675
A0A024R7C1	HCG2033729, isoform CRA_a	hCG_2033729	0	24509	49015.9	35323.9	0	43233.4	74271.9	42573.4	15086.9	19444	35476.2	58288.1	45239.1	0	56879.6	0	45134	72180.4	52792.9	82770	39040.4	137943	0	91366.7	50861.6	69071.9	0	65725.8	36004.6	67700.1
A0A024R825	Carbonic anhydrase	CA3	15232.7	13215.7	9447.08	9340.75	5806.23	20286	18808.8	3845.02	0	8452.48	19127.4	17299.1	13553.9	10266.9	15191.3	22058	24858.6	23058.9	20258.9	25960.7	18323.3	32534	34527.4	31739.2	0	21210.6	22433.4	21040.4	26058.3	28392.6
A0A024R830	Inositol-1-monophosphatase	IMPA1	152744	105701	73233.6	96073.5	59875.5	123995	124519	65616	40436.7	69154.9	77170.1	85008.3	112439	78349.9	163169	161703	170161	161251	114556	135595	84521.5	153776	152405	153448	131738	161545	131063	117682	184294	126213
A0A024R847	Chromosome 7 open reading frame 20, isoform CRA_a	C7orf20	36855.8	25012.7	43650	23938.2	0	49414.7	41680.6	19430	27187.8	28588.7	39987.9	46040.7	47733.5	23517.1	7107.64	22280	22208.8	34324.4	97894.5	35256.4	42773.2	77622.4	49436.2	31193.6	26738.3	50144.8	70871	48987.1	0	49453.5
A0A024R8M4	Phosphoribosyl pyrophosphate synthetase-associated protein 1, isoform CRA_a	PRPSAP1	101608	58133.3	107998	152649	105037	83407.8	187340	126339	46644.6	62531.5	80267.5	152701	143129	109597	125451	101535	106499	134627	178533	223482	14322	375212	327792	284426	89738.5	254761	201897	191036	107057	186411
A0A024R994	Copine III, isoform CRA_a	CPNE3	224987	478159	165506	188543	107544	202848	218078	567598	83722.2	174983	236037	230230	558365	153820	384856	485280	265353	221522	227108	491062	317589	255486	410169	446927	501529	484550	536195	188247	479186	238279
A0A024R9D2	Metadherin, isoform CRA_a	MTDH	28004.3	25900.8	19184.5	26750.6	18217.3	58699.8	71310.3	24096.6	17644.1	25246.9	26848.6	21264.1	23236.7	28011.1	62050.3	34121.6	68782.1	49575.6	60124.5	39386.5	25641.7	63707.3	69297.3	66474.5	40971.5	60823.1	23204.2	60532.3	68190.2	28393.1
A0A024RAF2	Diazepam binding inhibitor (GABA receptor modulator, acyl-Coenzyme A binding protein), isoform CRA_a	DBI	23649	20518.8	13699.7	16650.4	7910.51	22831.6	20602.2	10238.7	8609.47	18777.9	21324.4	16013.2	19296.8	18522.3	20052.2	26211.8	32537.1	26384.7	24639.5	27670.6	13859.4	32946	28663.8	25878.1	23764.5	30466.4	26600.4	20511	28886.3	20918.9
A0A024RAM2	Glutaredoxin (Thioltransferase), isoform CRA_c	GLRX	78207.5	42124.7	27686.2	58985.4	26999.1	71860.9	65228.1	38281.7	20231.5	39423.2	85332	44902.2	55302.4	39439.3	98601.6	85109.8	99439.4	85645.6	62789.8	79248.2	46220.7	104756	111046	105602	77776.7	93413.8	74074.8	65645.5	94515.7	73502.7
A0A024RDP8	Multifunctional fusion protein	KATNAL1	10824.8	13552.3	11954.4	18181.5	11067.7	17070.3	13911.4	12984.2	8190.74	8888.11	17820.4	15747.2	0	0	19945.6	14722.8	12846.2	0	14421.1	15358.2	0	18241.6	19967.5	11756.8	24119.9	23529.2	21192.5	17926.3	22916.9	24398.8
A0A087WTD0	GATOR complex protein NPRL3 (Fragment)	NPRL3	0	0	26638.3	0	35322	0	0	0	21153	18681.2	0	35208.8	42648.9	34106.2	0	47279.4	59168	0	49965.9	33332.9	0	54120.5	0	0	42768.7	55440.6	42332	39466.1	0	48020.1
A0A087WUT6	Eukaryotic translation initiation factor 5B	EIF5B	13824.2	8894.13	19073	6417.41	4003.69	7942.46	13554.7	3299.29	8178.23	18474.4	9341.79	11812.6	8134.03	8302.51	17414.5	6573.46	20927.7	9063.61	15397.2	14432.7	9552.94	15341.6	21508.7	14171.7	16199.1	11997.1	23774.4	18668.9	15599	15545.6
A0A087WZG4	Rho guanine nucleotide exchange factor 18	ARHGEF18	2193.54	12363.4	11936.3	0	5616.13	15613.1	10587.4	0	7344.18	8049.22	13459.8	14215.3	22365.7	0	13794.1	6757.42	0	11775.1	8248.78	4061.05	0	0	16631.3	11331	40509.5	13356.3	0	13985.3	32313.5	13979.5
A0A0D9SEV0	Bifunctional polynucleotide phosphatase/kinase	PNKP	2422.51	0	0	835.604	0	0	0	0	449.44	1823.82	2856.55	0	0	2186.38	3014.6	2093.71	2320.3	0	1787.4	0	2562.84	0	0	0	0	0	0	2689.48	0	0
A0A0D9SEY7	Four and a half LIM domains protein 1 (Fragment)	FHL1	19843.5	21502.7	17145.8	28398.3	11639.9	19508.8	16971.3	7776.04	11163	40431.5	24619.4	26709.7	33122.1	35525.9	41120.3	37829.2	24902.8	23858.9	24826.7	45722.5	43001.8	22476.2	35675	23229.5	48816.2	37956.6	32269.6	40260.6	29220.8	39474
A0A0K0K1K7	6-phosphogluconolactonase	HEL-S-304	300778	222689	169111	209677	163664	313850	251957	156992	102456	172275	306233	184733	239421	162448	372391	342904	352408	320410	257900	270589	196945	346088	368647	362388	305611	331921	302208	242550	420859	311799
A0A0S2Z3Y7	Galactose-1-phosphate uridylyltransferase (Fragment)	GALT	9688.68	8648.94	8197.92	9611.72	7250.63	12407.2	13747.8	4503.6	10398.9	7968.69	12043.7	9188.04	8808.73	8217.11	16916.5	13184	11780.5	16634.9	11694.7	13259.3	7345.85	19523.6	14824.4	16984.6	11490.2	14155.5	21136.3	10405.3	19120	12849.8
A0A140VJJ2	S-formylglutathione hydrolase	ESD	541674	370056	281086	350542	229320	523283	428018	302527	159501	311172	475183	294041	360218	255975	673672	573386	646015	551524	443438	462601	309741	579075	611590	637083	512917	522840	501585	363938	729852	513157
A0A140VK83	Protein phosphatase 1, regulatory subunit 7, isoform CRA_b	PPP1R7	70601.2	45021	78571.5	90317	64537.1	71666.7	119390	76837.2	35743.2	105590	112367	102532	95719.2	66863	132390	127707	125368	118575	106836	113702	76629.5	132888	120173	116498	119376	124340	110769	90823.9	145294	106163
A0A140VK84	Protein-ribulosamine 3-kinase	FN3KRP	0	16704.8	18074.2	18217.9	13546	30936.8	18127.5	9705.2	11104.6	16261.2	23571.8	18326	5830.5	25690.4	34582.7	27406.2	32787.7	23403.3	20832.5	28098.1	25511.1	32384.9	27785.2	30691.6	21000.4	32289.3	24075.9	23056.6	23682.6	28276.9
A0A1S5UZ39	Hemoglobin subunit alpha	HBA2	33333918	16223841	32947286	35632196	26392516	29839998	54946032	27092680	10961982	10371737	23166072	49059620	32248734	30760688	50024300	28535812	42801916	60079668	41246160	79086600	40664884	134386096	124996216	103182128	39379040	69215288	55644772	61056580	44638080	61566776
A0A384NL22	Proteasome subunit beta	PSMB3	97194.1	83058.3	42077.8	84918.1	44529.5	59921.5	71313.5	82360.6	27545.1	53035.5	73291.5	81874.7	59893.9	50582.5	96482.8	88332.1	108702	109905	54920	82555.6	91669	113639	103939	113681	109499	71318.2	102056	88308.1	145400	101704
A0A384NYP3	Epididymis secretory sperm binding protein		48991.2	49622.3	26083.9	59643.2	30081	39870.2	53462.8	37048.8	25673.3	29942.4	67782.3	55210.7	31822.1	34189.6	92243.1	95583	58271.8	73524.1	57396.6	52672.2	37106.9	56372.5	64402.3	74891.6	58335.9	44521.5	81943.2	64921.2	116417	76443.1
A0A384P5U2	Epididymis secretory sperm binding protein		18504	13804.1	7650.53	15768.1	14170.7	19216.5	10105.7	0	0	18526.5	24590.6	22072.5	16634.3	14390.6	26992.9	17982.8	29138.4	34188.7	15304.9	25715.4	10002	22996.6	32689.8	33591.6	22203.9	29570.9	29348.2	19669.7	0	30218.5
A0A3B3ITK7	Phosphoglucomutase-1	PGM1	449626	272154	224396	361404	173037	476140	358772	229675	113345	335415	507208	290099	307708	163505	494740	556661	315433	607507	421425	426609	235649	374961	549143	516036	490695	509666	323874	384583	614918	517767
A0A6Q8PFY7	Protein TFG	TFG	197866	67634.3	5237.08	94882.7	159584	108230	117248	91232.9	28996	21850.6	109036	67562.4	1884.23	0	132769	253310	154589	83557.6	213822	119860	199358	241652	239056	95758.8	206226	232130	118416	70362.8	265963	105819
A0A7I2YQS4	Peptidyl-prolyl cis-trans isomerase (Fragment)	PPIH	7270.13	5526.42	8088.79	6044.17	0	5608.1	7451	0	1719.85	3454.5	8005.76	4229.34	20753.3	4344.01	9282.75	10837.3	30076.9	17801.8	6356.14	8244.6	4602.44	12262.4	46818.9	28880.3	13224	11594.1	17044.4	23562.9	20690.4	9693.51
A0A7S5BYL0	IGH c651_heavy_IGHV3-23_IGHD3-22_IGHJ4 (Fragment)		10830.7	14395.3	26730.8	0	23627.1	32976.6	79893.2	95556.7	113933	68890.8	65957.9	7060.24	0	48951.7	53569.8	0	28768.3	6738.65	0	0	307688	338938	244667	0	0	0	250744	0	53201.4	0
A0A858LNG4	MHC class I antigen	HLA-C	100002	0	0	91144.6	172817	80385.3	4705.22	155967	122929	134083	255416	184426	97992.1	0	0	0	127239	181876	110907	169540	235570	0	122274	202568	0	121391	146394	199928	0	0
A0A8C8PZE2	Protein C19orf12 (Fragment)	C19orf12	6351.77	3937.85	2262.67	4269.78	1334.39	7011.92	5475.36	4178.74	2234.95	4044.79	5442.98	5201.12	5786.81	4529.46	8803.54	7852.23	8737.35	7800.72	5354.77	5415.76	4323.92	8304.62	7596.67	7510.69	6057.1	7861.29	6558.15	5751.99	8674.13	6787.86
A0N071	Delta globin	HBD	1.21112e+06	340844	1.0373e+06	984207	1.02202e+06	1.67462e+06	2.0096e+06	1.49744e+06	534051	633275	1.068e+06	1.1264e+06	876849	1.21949e+06	1.74125e+06	999864	2.22191e+06	1.93357e+06	1.13519e+06	2.64886e+06	1.85633e+06	4651089	3.37831e+06	2.59245e+06	1.32566e+06	1.6636e+06	2.4302e+06	2748691	1.71037e+06	2182082
A1L3A9	TBC1 domain family, member 9B (With GRAM domain)	TBC1D9B	31402.7	33829.9	25252.2	34298	31891.3	102945	41030.5	24212	44085.5	46689.3	61919.5	43821.3	54338.8	52620.5	68375.8	54871.5	58561.5	50366.6	101817	69775.3	43714.1	120541	120350	83884.3	76967.2	70902.3	50559.3	67549	98486.5	49795.8
A2VCK8	Thymosin beta	TMSB4X	23345968	19031952	14143056	17998184	11515466	22805796	24423104	11635758	8353471	15725114	23960976	13875081	17104700	14831339	28312896	24730220	29141048	25010898	24819468	22868474	16547549	26717320	28619470	31885296	22659966	27508302	27526270	22278172	35743236	27899778
A4D1L5	Ubiquitin-conjugating enzyme E2H (UBC8 homolog, yeast)	UBE2H	42627.9	43771.5	18796.5	36896.1	24796.3	47840.7	54488.6	29303.3	14099.2	36622.7	52470.4	40805.4	38043.2	34435.9	60831.3	48497.6	60367.1	40339.3	42886.9	53800.3	35042	58083.5	66633.4	58009.1	43493	60177.2	55053.6	51346.7	55655.9	47343.3
A4D1T3	Mitochondrial ribosomal protein S33	MRPS33	0	9332.3	4512.73	0	8457.06	4993.22	5245.37	5635.16	10617.9	4789.47	4131.2	7566.22	12059.8	21334.7	11240.6	10970.4	7082.72	6478.38	9002.84	7281.88	7891.32	8115.31	11210.1	5729.71	16581.3	7800.91	12861.7	9661.85	11541.1	16853.8
A6MUU8	Macrophage migration inhibitory factor	MIF	10025.1	0	6376.89	18538.9	0	20103.4	22104.8	0	0	16912	21415.8	8637.71	25503.5	16544.1	17028.5	29298.1	23945.1	26540.2	20741.3	20559.7	19890.4	27052.7	26352.4	23457.6	15937.5	25057.7	21958.8	0	30441.5	24273.1
A8K6X2	cDNA FLJ77992, highly similar to Homo sapiens ADP-ribosylarginine hydrolase, mRNA		15924.5	6654.12	4480.98	10142	0	4729.34	20548.9	0	9728.27	0	23226.3	8264.06	15739.7	16550.8	17408.1	6920.67	19628.1	19853.2	19650.1	15952.8	11052	24294.5	25785	21461.7	18698.8	24915.9	19904.6	15186.2	30655	23390.6
A8K7Y1	Solute carrier family 40 protein		21379.3	0	21574.3	6614.8	12663.5	14089.7	4464.54	12224.9	30358	3622.75	15815.7	33767.2	15776.9	15004.2	10178.6	17092.2	21048.9	18021.8	17927.8	12300.4	17528	24630.6	9389.4	20473	24118.3	31966.1	25496.3	31156.7	22325.9	27061
B3KS28	cDNA FLJ35355 fis, clone PUAEN2000152, moderately similar to N-terminal acetyltransferase C complexcatalytic subunit MAK3		3984.37	2476.28	1533.02	3113.66	2897.38	3486.58	3411.02	1104.57	1801.13	2950.67	0	0	3684.08	4753.13	3288.53	4265.17	4212.7	0	4507.59	0	4433.62	5512.91	3652.62	6990.39	0	0	0	3406.94	3161.01	0
B3KSU5	cDNA FLJ36993 fis, clone BRACE2006924, highly similar to Homo sapiens Williams-Beuren Syndrome critical region protein 20 copy B (WBSCR20B), mRNA		38612.4	75400.5	47830.8	63719.2	40598.7	82838.1	55518	41737	37354.8	93948.8	67268.8	64255.8	94882.8	61811.6	95979.9	79211.5	67397.3	79323.4	59346.4	89750.1	90464.9	62405.2	98329.7	99625.7	91007.1	112213	84155.5	87937.4	109874	78898.4
B3KW52	cDNA FLJ42145 fis, clone TESTI4000228, highly similar to Mus musculus ubiquitin family domain containing 1 (Ubfd1), mRNA		0	9150.52	0	5200.23	0	5930.94	11031.8	4580.77	0	6157.79	8442.11	2926.67	3102.7	4447.47	9605.66	10622.4	3463.07	7763.39	7821.52	6357.69	0	12894.7	0	10788.7	11342.9	9780.12	10889.3	0	12697.4	8524.16
B4DM26	cDNA FLJ57322, highly similar to Homo sapiens lysocardiolipin acyltransferase (LYCAT), transcript variant 1, mRNA		0	124417	36950.6	89342.4	0	71611.3	29412.7	55957.2	44894.4	85400.7	39423.5	39476.2	53220.1	70052.2	36930.9	95652.7	86071.8	38971.8	96259.6	89846.5	131233	0	89510.2	76657.6	122905	122206	117510	101695	85177.5	42481.3
B4E3Q1	cDNA FLJ61580, highly similar to Calsyntenin-1		9060.39	16454.3	6978.17	10928.5	15810.9	16646.9	14495.1	11423.2	5851	21153.5	19159.9	0	18790.6	6369.73	15923.4	12258.7	28326.4	24176.1	9183.24	12872.8	16199.9	26299.3	22206.3	16307.9	12958.2	21255.2	25729.7	11011.1	31887.8	14086.5
B6E278	MHC class I antigen (Fragment)	HLA-A	0	0	0	3601.78	4694.92	3256.07	2282.59	3122.05	4658.88	0	0	0	0	0	0	0	0	5269.49	0	0	11129.6	0	6954.12	0	0	0	10055.5	0	0	6741.07
B8ZZK5	Phosphodiesterase 6D, cGMP-specific, rod, delta, isoform CRA_a	PDE6D	19434.3	12496.1	10290	15113.4	7593.88	16537	18560.8	10262.1	11757.9	0	24652.8	13968.6	16014.1	15277.1	27013.5	23211	28363.7	24556.5	19307	18814.2	18915	22506.3	23553.7	24340.7	20117.4	25324.1	20616.3	22665.7	30219.8	25812.5
D9IAI1	Epididymis secretory protein Li 34	PEBP1	251715	204934	110711	204902	135446	223249	242593	148145	79548	186143	242875	159908	185094	136301	323855	282066	282872	270343	200529	232265	165259	309832	288878	349366	244320	238624	302091	208920	344642	239853
D9YZU5	Beta-globin	HBB	74147336	35497076	80890520	82579864	65443900	69996376	123786488	65827684	26238456	25845956	49429912	111345840	68804264	70572344	106896816	65234756	88929072	116959984	95725376	170284288	86917048	290571296	262554352	209743424	80230424	149913984	125858408	130785248	79730800	134544784
E7DVW5	Fatty acid binding protein 5 (Psoriasis-associated)	FABP5	121616	93275	36219	82616.8	47224.5	111134	110034	59187.1	39725.9	82751.6	133090	64173.4	100898	72620.4	166799	141682	152543	123444	106931	106935	72004	117030	139798	161083	114750	149421	116015	103804	192332	113854
E9PNP3	Mth938 domain-containing protein	AAMDC	6254.25	0	6646.1	7998.42	8568.8	10003.9	16168.5	9236.54	10745.9	12191.1	17736.8	0	14529.7	3394.29	12929.6	0	0	20296.1	19546	7697.84	11551.1	16087.5	12014	24013.8	6709.39	26338.6	25040.5	14380.2	14812.8	9948.8
F5H3I6	Fermitin family homolog 3 (Fragment)	FERMT3	438533	425822	316802	433753	383958	452996	379250	338602	349910	487747	521663	459050	495253	435399	544372	567848	539365	552359	616737	518907	546547	652193	540536	623481	620257	687595	623119	457173	672302	690634
G3V1N2	Alpha-globin	HBA2	13329475	6.59988e+06	13854211	13043649	10145867	10269845	21844032	9601901	3.02657e+06	3406126	8887611	18941828	12384585	12084880	21051462	10871746	18047476	24450058	16759143	31163250	17120306	57640828	53368580	42712548	17222820	30629718	20226074	25773238	19959532	21972832
G3V2U7	Acylphosphatase	ACYP1	56900.4	57769.8	28490.1	44809.7	27032	51969.3	64151.4	29910.8	16296.6	38973.1	63437.9	29615.4	53949.8	31034.3	74059.9	73899.4	73454	62227.3	48144.8	59885.9	39823.3	80828.8	74223	78358.9	61256.6	65802.6	62915.4	45587.5	79412.2	63242.6
I4AY87	Epididymis secretory sperm binding protein (Fragment)	MIF	3.19812e+06	2.50679e+06	1.88644e+06	2642610	1.52408e+06	2.99265e+06	3184437	1.78445e+06	1.1158e+06	1.99886e+06	3.31182e+06	1.94231e+06	2.40874e+06	1.61104e+06	3.77691e+06	3720486	4122206	3.67304e+06	3.11293e+06	3018615	2.07288e+06	3.87123e+06	3784410	3.80914e+06	3065273	3909860	2.96642e+06	2.89377e+06	4.84114e+06	3.27225e+06
O95865	N(G),N(G)-dimethylarginine dimethylaminohydrolase 2	DDAH2	100897	61031.8	70233.2	81498.7	49873.7	108890	101472	61303.2	37722.5	77342.8	100215	65421.3	74725.4	60490	124915	145905	135634	131074	105109	97367.4	72575.1	118639	128798	124936	116506	119779	105201	115832	160739	119630
P00441	Superoxide dismutase [Cu-Zn]	SOD1	425422	502472	394275	368029	374411	446492	451750	475432	241291	549892	435783	427160	356396	263165	587282	467140	562580	497620	381947	396350	478989	745732	588650	872842	428607	763494	698648	545342	897051	450061
P00915	Carbonic anhydrase 1	CA1	170004	82845.9	196956	332587	213588	319935	491059	207600	81040.5	115900	200374	545751	271905	261252	436893	342688	408085	490820	416179	662267	458033	1.56464e+06	1.26014e+06	882681	248811	475871	487219	467386	254992	695306
P07737	Profilin-1	PFN1	26076072	19518772	15597786	20870600	13089111	25654042	26583868	15024688	8903004	19911698	27812764	17554042	20975698	15404550	33975952	28817924	35576784	30388914	23687162	24726112	17980042	32249866	33204818	33133878	26348610	31022138	28732264	22426744	36199084	27260668
P0CG34	Thymosin beta-15A	TMSB15A	11530.6	0	0	0	0	0	0	0	0	1291.95	0	0	5518.08	0	0	781.022	12493.1	0	9371	0	0	13263.8	0	0	10271	16075.5	0	0	11319.7	17030.1
P12429	Annexin A3	ANXA3	441665	350386	547501	345973	362965	434995	491453	492052	249987	329221	455837	256616	1.11185e+06	295794	620977	1.20424e+06	643207	583303	420211	365658	487850	643112	543574	857688	894078	1.11367e+06	635776	440087	1.20452e+06	525810
P16401	Histone H1.5	H1-5	0	2893.98	6082.76	2906.76	0	8086.27	27527.5	10296	14830.4	11124.1	4978.37	0	19660	7592.44	13071.6	6563.06	9646.7	6666.02	3946.82	14023.6	11031.9	16253	0	29570.3	18625.2	13377.7	13096.1	17112.4	0	33391.7
P27482	Calmodulin-like protein 3	CALML3	266628	76222.6	174654	240877	129345	256413	302444	241245	241293	359516	82456.9	253612	293012	195398	363821	46644.8	699199	319003	325273	107646	323339	348624	347662	454631	301257	143599	520905	255403	426660	505872
P30043	Flavin reductase (NADPH)	BLVRB	133857	119418	147541	195654	208941	174278	194299	117222	99597.9	144578	148680	180801	165897	208372	230547	169983	225788	231705	206413	297305	258752	441298	366856	349850	190614	302390	237044	247700	213292	249390
P30740	Leukocyte elastase inhibitor	SERPINB1	1.12215e+06	590038	709315	772282	417004	996329	1.03534e+06	497606	291953	553411	1.28443e+06	604227	798505	501515	1.31997e+06	1.04574e+06	1.3827e+06	1.16998e+06	991092	1.15504e+06	586424	1.00044e+06	1.13208e+06	1.41784e+06	847574	1.29406e+06	1100213	962339	1.40672e+06	896918
P52565	Rho GDP-dissociation inhibitor 1	ARHGDIA	314932	216458	169834	221441	125525	277472	298734	143490	104723	163566	294564	194269	197296	167418	380090	304902	371818	330738	275562	271454	167240	354776	352845	360117	281089	314771	277479	262192	430264	281401
P62942	Peptidyl-prolyl cis-trans isomerase FKBP1A	FKBP1A	266753	202569	145345	219651	119539	270588	251685	129628	106169	154757	249233	147339	165268	133521	338739	250683	267725	293064	197019	194577	198738	406753	275242	325786	243054	292756	290439	230195	363922	236883
P80217	Interferon-induced 35 kDa protein	IFI35	56075.7	54107.4	35058.8	46225.4	34045.9	60371.1	52176.9	45672.1	21616.1	44677.4	32712.6	46761.4	62877.8	32678.4	73179	69422.1	125653	71710.4	54159.8	78584.5	57874	69840	154444	32686.7	45484.3	82923.7	65969.1	56700.2	82420.1	63838.3
Q04760	Lactoylglutathione lyase	GLO1	259265	229837	124347	174109	102261	236940	197713	160857	88553.9	157538	243805	168359	200050	131856	306334	280795	293638	283261	221238	230770	151896	254848	297755	299433	271241	289602	269240	195762	346992	248770
Q14353	Guanidinoacetate N-methyltransferase	GAMT	13385.9	20619.2	27088.8	39214.9	22705.6	45019.2	19210.5	38163.1	31082.4	13473.3	34540.4	20852.6	15037.2	26763.1	44048.2	34994.7	26733.2	0	21534.6	35156.8	16206	19936.5	52064	42691.6	40207.4	60369.9	48509.7	45528.5	62650.1	57666.2
Q15691	Microtubule-associated protein RP/EB family member 1	MAPRE1	431260	346784	231843	321015	206310	362937	395715	217482	147975	289610	409903	249971	358172	244920	460838	455051	483406	494932	347558	409294	251402	504277	490243	518158	427185	515035	420965	366861	557225	387154
Q3ZCW2	Galectin-related protein	LGALSL	2.25391e+06	1940722	1.10442e+06	1.82719e+06	1.13004e+06	2.12672e+06	2.03235e+06	1.21799e+06	698506	1.13396e+06	2.1632e+06	1.13468e+06	1.62678e+06	1.08417e+06	2.99953e+06	2.38045e+06	2.27689e+06	2.51364e+06	1797789	1.85787e+06	1.22146e+06	2.65382e+06	3.15464e+06	2604124	1.98255e+06	2.56071e+06	2.43634e+06	1.64293e+06	2.94435e+06	2.05223e+06
Q4F786	Hemoglobin delta Etolia variant (Fragment)	HBD	9605969	4266772	9178321	9262829	7788250	8576369	14342369	6.54909e+06	3.20659e+06	2.09291e+06	7018298	12906251	9218245	9231136	15103287	7.48687e+06	11196448	15520763	12129478	22562628	8604197	35009968	36018100	24996900	11317533	17230344	9888009	19494234	13892657	18487368
Q4ZGM8	Hemoglobin alpha-2 globin mutant (Fragment)		42028.3	17680.8	43753.6	46755.2	26294.7	41726.4	42432.6	22729.8	8365.31	12127.1	29758.4	61568.4	34756.1	26947.7	36777.2	21712	45169.3	45302.9	34918.4	58062.7	32210.3	87524.1	77065	60236.6	19517.1	42069.4	38378.4	41787.7	31455.8	49449.6
Q53EY9	F-box only protein 22 isoform a variant (Fragment)		10367.8	6586.52	5764.74	6494.72	4885.29	6827.09	10247.4	0	3878.7	0	11442	5621.76	9251.82	6637.7	8910.27	6306.54	9793.18	17815.4	11823.7	0	9022.47	0	7374.54	14801.8	10149.4	8191.84	9277.81	9980.45	12386.9	15884.8
Q53F35	Acidic (Leucine-rich) nuclear phosphoprotein 32 family, member B variant (Fragment)		3310.89	3796.48	1680.37	0	0	1687.16	0	0	0	0	3696.58	0	3105.62	2214.46	4063.5	0	4522.37	0	3265.03	2678.15	2942.6	0	0	0	6193.11	0	0	6510.63	5763.96	4787.12
Q5T6V5	Queuosine salvage protein	C9orf64	5859.59	2882.34	0	5126.14	0	4490.45	4412.26	0	0	0	7854.92	4146.6	0	0	10759.7	7354.83	10268.4	6452.22	6076.83	8432.44	0	4761.04	7574.75	10794.5	3530.28	7525.41	13876.9	8510.56	13459	6891.74
Q5XTR9	Hemoglobin delta-beta fusion protein (Fragment)	HBD/HBB	75395.1	36681.3	85464.3	95362.8	68075.2	76674.7	130744	63808.3	37105.8	17749.7	54276.7	118288	71827.7	76908.8	94876.4	51912.4	90443.6	115697	86705.4	173544	81387.7	232268	220978	177448	69975.8	143078	106070	142481	95473.3	129087
Q6YHK3	CD109 antigen	CD109	131873	58917	99612.8	99435	104339	123528	105248	117021	115981	101324	134923	99877.9	136442	458566	123370	132325	145517	136514	133641	174217	170596	138695	128759	502557	107396	160198	534389	105995	555579	148799
Q7L9L4	MOB kinase activator 1B	MOB1B	193775	187082	120312	188916	114541	203247	221554	82760	128635	124408	198666	128904	151947	145361	260428	229595	272802	234071	187755	205799	141715	235654	261542	280210	210824	264927	236601	218776	296468	230869
Q8NB16	Mixed lineage kinase domain-like protein	MLKL	20216.1	17027.4	18628.2	22357.5	7693.32	27914.2	11638.8	11505	10703.4	18690.8	26242.3	36342.6	15391	11994.6	31796.9	14416.8	29733.6	30732	21417.4	17545.4	22253.2	36961.7	35058.6	35546	13087.2	31888	28371.5	17471.1	15524.1	17049.3
Q92896	Golgi apparatus protein 1	GLG1	27439.6	49651.9	9448.56	19126.4	9340.38	23942.3	32700.8	21404.2	9737.02	23861.7	34940.5	2434.71	31512.9	28793.5	31972.2	32895.4	44382.9	31284.3	26365.1	35780.6	30931.3	21055.1	61239.1	26489.6	30488.8	44534.4	34537.5	33128	48427.6	44104
Q96G03	Phosphopentomutase	PGM2	206462	179033	118806	124181	121186	210209	215426	130472	74000.9	102143	225508	128527	150428	132580	312644	269396	263181	228443	195258	174240	114143	280008	274591	329088	170515	239489	253255	158298	315526	259680
Q99829	Copine-1	CPNE1	253815	375373	231920	245510	163362	249347	309965	301471	162944	99242.9	268088	186396	772442	195482	293974	587408	301396	279632	281754	272850	207631	315779	377190	579189	648336	581806	385470	221495	323927	278491
Q9BW04	Specifically androgen-regulated gene protein	SARG	14444.6	3397.24	15832.4	31010.7	38954.5	49678.1	33845.3	8517.66	31597.6	25765	38673.9	23898.6	10552.2	26994	42025.9	37187.7	46340	48453.3	52430.4	30162.1	27991.3	71718	24596.8	28932.3	42761	33944.3	36161.5	67510.1	31068.2	40333.7
Q9BWU5	Mutant hemoglobin beta chain (Fragment)	HBB	286517	278016	302614	334854	541924	289992	472681	250310	110932	0	125402	445873	247896	293093	478329	486019	314039	458292	364438	703604	288198	1.05425e+06	1.03399e+06	723801	275792	523297	345825	523326	302721	501237
Q9NR77	Peroxisomal membrane protein 2	PXMP2	14420.4	18911.7	15318.7	12432.3	12555.2	12410	12866.8	21027.6	20678.9	22608.6	19251.2	21586	17816.5	26078.8	16916.7	28620.1	11153	12020.7	19119.1	18683.4	19757.5	9175.96	48272.8	35679.4	19001.5	30564.9	18992.9	19833.3	18106	33448.4
Q9Y2S2	Lambda-crystallin homolog	CRYL1	63321.5	80717.9	37639	40058.1	45120.3	60468.5	46908.1	26163.4	64633.9	37224.8	68909.7	26739	83791.7	55291.9	101188	125276	46452.1	59079.3	39321.3	70248.9	56253.7	54354.9	62296.1	60357.1	73538.8	83632.5	127970	60982.6	62442.2	131768
Q9Y4A1	Talin-related protein (Fragment)		0	25557.7	0	28024.8	0	39613.5	63396.4	0	0	0	0	0	85451.6	38579.4	45596	77336.4	0	35757.2	0	74388.4	45408.2	68253.3	113273	65755.4	93007.1	120308	131510	0	103174	44993
V9H1D9	Alpha globin		391351	130278	402786	395529	313279	354557	688083	318387	114928	117652	275868	598706	122091	346474	584378	324524	475459	647954	478011	889792	445033	1.52193e+06	1.39838e+06	1165630	378154	759538	603944	623308	417616	594801
